# Supplementary material for: Genome-wide study of longitudinal brain imaging measures of multiple sclerosis progression across six clinical trials
Source: Sci Rep. 2023 Aug 31;13:14313. doi: 10.1038/s41598-023-41099-0 (PMC10471679; doi:10.1038/s41598-023-41099-0)
Supplement: Supplementary file 2 — Supplementary Tables. [file 41598_2023_41099_MOESM2_ESM.xlsx]

## Sheet: eTable 5
eTable 5. MAGMA gene-based test results for change in brain volume for genes with p<0.05.
GENE	CHR	START	STOP	NSNPS	NPARAM	N	ZSTAT	P	SYMBOL
ENSG00000127324	12	71518865	71835678	914	50	50	3.7725	8.08e-05	TSPAN8
ENSG00000110148	11	6280966	6293357	59	9	50	3.649	0.00013162	CCKBR
ENSG00000168398	14	96671016	96710666	158	29	50	3.6112	0.0001524	BDKRB2
ENSG00000132518	17	7905912	7923657	37	9	50	3.5306	0.00020731	GUCY2D
ENSG00000139914	14	24600484	24602058	2	1	50	3.467	0.00026318	FITM1
ENSG00000158169	9	97861336	98079991	201	17	50	3.4628	0.00026733	FANCC
ENSG00000169738	17	79993012	79995608	13	1	50	3.4449	0.00028566	DCXR
ENSG00000156510	10	70980059	71027315	168	27	50	3.3984	0.00033885	HKDC1
ENSG00000173894	17	77751931	77761782	23	11	50	3.3896	0.00035003	CBX2
ENSG00000072210	17	19551449	19580911	47	7	50	3.3147	0.00045879	ALDH3A2
ENSG00000151552	4	17461884	17513857	248	30	50	3.2465	0.00058412	QDPR
ENSG00000167194	16	30034655	30039057	8	4	50	3.2452	0.00058679	C16orf92
ENSG00000115009	2	228678558	228682272	2	1	50	3.2285	0.00062222	CCL20
ENSG00000101558	18	9913999	9960018	126	19	50	3.2092	0.00066548	VAPA
ENSG00000140600	15	84115980	84287495	376	49	50	3.2058	0.00067333	SH3GL3
ENSG00000160710	1	154554538	154600475	80	7	50	3.1842	0.00072573	ADAR
ENSG00000107147	9	138594031	138684992	332	36	50	3.1805	0.00073518	KCNT1
ENSG00000140274	15	45406519	45410619	7	1	50	3.1622	0.000783	DUOXA2
ENSG00000169612	15	83654959	83659809	6	3	50	3.1295	0.00087556	FAM103A1
ENSG00000215421	18	72265106	72777627	868	36	50	3.1231	0.00089466	ZNF407
ENSG00000136807	9	130547958	130553066	8	2	50	3.1176	0.00091151	CDK9
ENSG00000149922	16	30097114	30103208	7	3	50	3.085	0.0010176	TBX6
ENSG00000180638	17	19581601	19622292	85	14	50	3.053	0.0011328	SLC47A2
ENSG00000165061	8	40388109	40755352	1129	73	50	3.0295	0.0012248	ZMAT4
ENSG00000178187	5	178368192	178393434	78	12	50	3.0224	0.0012537	ZNF454
ENSG00000164161	4	145567173	145666423	168	12	50	3.0167	0.0012779	HHIP
ENSG00000204366	6	31867384	31869769	5	3	50	3.0158	0.0012813	ZBTB12
ENSG00000099256	10	25137536	25241533	336	29	50	2.9922	0.0013849	PRTFDC1
ENSG00000160551	17	27717482	27878922	273	13	50	2.9848	0.0014186	TAOK1
ENSG00000181072	7	136553416	136705002	409	30	50	2.9827	0.0014285	CHRM2
ENSG00000136877	9	130556876	130576606	43	6	50	2.9799	0.0014416	FPGS
ENSG00000126777	14	56025790	56168244	375	10	50	2.9725	0.001477	KTN1
ENSG00000183087	13	114523522	114567046	194	22	50	2.966	0.0015085	GAS6
ENSG00000130545	19	6463788	6467232	9	3	50	2.9537	0.00157	CRB3
ENSG00000065675	10	6469105	6622263	414	55	50	2.9508	0.0015848	PRKCQ
ENSG00000164411	6	87992696	88038996	118	9	50	2.9485	0.0015964	GJB7
ENSG00000197263	11	124189134	124190184	3	1	50	2.9212	0.0017437	OR8D2
ENSG00000178363	10	5566924	5568225	5	2	50	2.9169	0.0017677	CALML3
ENSG00000168481	8	22004338	22014597	21	3	50	2.9157	0.0017743	LGI3
ENSG00000188340	1	158746472	158747425	2	1	50	2.8987	0.0018737	OR6N2
ENSG00000019549	8	49830249	49834299	2	1	50	2.8954	0.0018931	SNAI2
ENSG00000173436	1	19923477	19956314	70	11	50	2.8807	0.0019837	MINOS1
ENSG00000183579	22	29279580	29453475	284	22	50	2.8677	0.0020676	ZNRF3
ENSG00000169575	22	22599087	22599927	5	2	50	2.8601	0.0021173	VPREB1
ENSG00000146122	6	39760142	39872648	327	38	50	2.8579	0.002132	DAAM2
ENSG00000105717	19	19672522	19729725	80	11	50	2.8539	0.002159	PBX4
ENSG00000149923	16	30087299	30096698	11	3	50	2.8259	0.0023576	PPP4C
ENSG00000243943	2	27805897	27858041	108	10	50	2.8252	0.0023627	ZNF512
ENSG00000100739	14	96722161	96735304	55	12	50	2.8245	0.0023674	BDKRB1
ENSG00000051009	11	6232565	6255941	45	6	50	2.8229	0.0023799	FAM160A2
ENSG00000164609	5	159828648	159848718	51	8	50	2.821	0.0023941	SLU7
ENSG00000117650	1	211836114	211848960	29	7	50	2.8172	0.0024219	NEK2
ENSG00000179919	12	55614809	55615759	1	1	50	2.8063	0.002506	OR10A7
ENSG00000198522	2	27851114	27874375	43	6	50	2.8012	0.0025458	GPN1
ENSG00000014164	8	144519825	144623623	282	27	50	2.7864	0.002665	ZC3H3
ENSG00000149925	16	30064411	30081778	10	3	50	2.7793	0.0027239	ALDOA
ENSG00000149926	16	30035748	30064299	46	6	50	2.7721	0.0027845	FAM57B
ENSG00000115221	2	160956177	161128399	420	37	50	2.7642	0.0028529	ITGB6
ENSG00000167491	19	19496635	19619740	170	12	50	2.7473	0.0030046	GATAD2A
ENSG00000143751	1	226170403	226187032	15	5	50	2.7366	0.0031038	SDE2
ENSG00000148719	10	74092588	74114988	56	3	50	2.7327	0.0031408	DNAJB12
ENSG00000175766	5	176057683	176073642	22	5	50	2.7279	0.0031871	EIF4E1B
ENSG00000108262	17	27900487	27921072	27	7	50	2.7149	0.0033147	GIT1
ENSG00000167720	17	2206677	2228554	34	8	50	2.7133	0.0033306	SRR
ENSG00000136319	14	20724717	20774153	149	24	50	2.7094	0.0033707	TTC5
ENSG00000179388	8	22545172	22550815	6	3	50	2.7089	0.0033751	EGR3
ENSG00000169609	15	83657193	83680393	41	11	50	2.7087	0.0033771	C15orf40
ENSG00000109684	4	10488019	10686489	679	33	50	2.6995	0.0034725	CLNK
ENSG00000169750	17	79989500	79992080	6	3	50	2.6984	0.0034835	RAC3
ENSG00000167721	17	2225797	2240801	20	6	50	2.6938	0.0035322	TSR1
ENSG00000133619	7	149411872	149431664	52	5	50	2.6811	0.0036692	KRBA1
ENSG00000188092	1	147400506	147465753	9	2	50	2.6776	0.0037071	GPR89B
ENSG00000020426	14	61201460	61436671	169	30	50	2.6731	0.0037581	MNAT1
ENSG00000168421	4	40192673	40248587	165	28	50	2.671	0.0037813	RHOH
ENSG00000104356	8	99129525	99172062	186	17	50	2.6691	0.0038023	POP1
ENSG00000206561	3	15491640	15563258	220	22	50	2.6657	0.0038415	COLQ
ENSG00000123171	13	52436117	52440366	9	3	50	2.6645	0.0038547	CCDC70
ENSG00000114757	3	179512746	179754841	652	40	50	2.6569	0.0039428	PEX5L
ENSG00000070061	9	111629797	111696396	274	21	50	2.6553	0.0039615	IKBKAP
ENSG00000145113	3	195473636	195539148	209	20	50	2.6543	0.0039734	MUC4
ENSG00000176945	3	195447753	195467994	37	10	50	2.6508	0.004015	MUC20
ENSG00000066583	5	128430444	128449721	54	10	50	2.6461	0.0040714	ISOC1
ENSG00000179889	16	15068448	15233196	162	21	50	2.6448	0.0040867	PDXDC1
ENSG00000185385	19	14991138	14992264	7	2	50	2.6375	0.0041755	OR7A17
ENSG00000188818	5	710471	851101	196	18	50	2.6345	0.0042133	ZDHHC11
ENSG00000111262	12	5019071	5040527	52	10	50	2.6332	0.0042292	KCNA1
ENSG00000105821	7	102952921	102985320	47	10	50	2.6326	0.0042363	DNAJC2
ENSG00000189058	3	195295573	195311076	63	13	50	2.6268	0.0043094	APOD
ENSG00000149260	11	76777979	76837201	160	29	50	2.6245	0.0043388	CAPN5
ENSG00000170270	14	93669239	93673439	3	1	50	2.6218	0.0043738	C14orf142
ENSG00000034533	3	130732719	130746493	22	3	50	2.6215	0.0043768	ASTE1
ENSG00000196704	17	66243715	66253297	25	7	50	2.6204	0.0043918	AMZ2
ENSG00000165379	14	42076773	42373752	724	34	50	2.6185	0.0044161	LRFN5
ENSG00000163145	4	15341442	15447790	288	17	50	2.6059	0.0045823	C1QTNF7
ENSG00000154016	17	18923986	18950950	6	2	50	2.6055	0.0045865	GRAP
ENSG00000169683	17	79981178	79989027	9	4	50	2.6048	0.0045971	LRRC45
ENSG00000119760	2	27873679	27886676	11	3	50	2.597	0.0047021	SUPT7L
ENSG00000032444	19	7598890	7626650	134	16	50	2.5944	0.0047372	PNPLA6
ENSG00000221843	2	27799389	27805588	8	3	50	2.59	0.0047982	C2orf16
ENSG00000019505	11	45261852	45307870	120	13	50	2.59	0.0047995	SYT13
ENSG00000128513	7	124462440	124570037	289	8	50	2.58	0.0049396	POT1
ENSG00000168454	18	9885763	9889272	20	7	50	2.5794	0.0049486	TXNDC2
ENSG00000100889	14	24563262	24579807	27	8	50	2.5759	0.0049986	PCK2
ENSG00000198812	12	70002351	70004942	4	2	50	2.5689	0.0051018	LRRC10
ENSG00000108828	17	41166622	41177140	10	2	50	2.566	0.0051435	VAT1
ENSG00000101098	20	43380449	43438979	96	13	50	2.5631	0.0051878	RIMS4
ENSG00000136888	9	117350026	117360653	20	7	50	2.5625	0.0051954	ATP6V1G1
ENSG00000158806	8	21881636	21894408	30	10	50	2.5612	0.0052152	NPM2
ENSG00000179057	11	18725852	18747777	71	10	50	2.5588	0.0052511	IGSF22
ENSG00000145687	5	80708840	81047616	629	31	50	2.5519	0.0053569	SSBP2
ENSG00000134108	3	5163905	5222596	138	10	50	2.5475	0.0054252	ARL8B
ENSG00000151012	4	139085251	139163503	192	19	50	2.5446	0.0054697	SLC7A11
ENSG00000088888	20	3827487	3849280	67	20	50	2.5425	0.0055027	MAVS
ENSG00000135047	9	90340434	90346308	15	5	50	2.539	0.0055585	CTSL
ENSG00000170004	17	7788124	7816078	42	12	50	2.5378	0.0055776	CHD3
ENSG00000176092	1	26648350	26680621	92	12	50	2.5334	0.0056487	AIM1L
ENSG00000165733	10	43278249	43330385	139	13	50	2.5307	0.005691	BMS1
ENSG00000130528	19	49654455	49658681	6	2	50	2.5299	0.0057047	HRC
ENSG00000187753	9	88835180	88874572	71	11	50	2.5287	0.0057237	C9orf153
ENSG00000114670	3	130745694	131069309	602	26	50	2.5279	0.0057371	NEK11
ENSG00000131943	19	30191721	30206364	48	10	50	2.5277	0.0057399	C19orf12
ENSG00000169756	2	109150857	109303702	349	16	50	2.525	0.0057855	LIMS1
ENSG00000187790	14	45605143	45670093	77	7	50	2.5247	0.005789	FANCM
ENSG00000105819	7	102937869	102969958	40	12	50	2.5245	0.005793	PMPCB
ENSG00000005238	9	35104109	35116338	18	6	50	2.5245	0.0057935	FAM214B
ENSG00000171532	17	37759789	37766030	3	2	50	2.5225	0.0058256	NEUROD2
ENSG00000181472	6	151685252	151712683	57	11	50	2.5136	0.0059747	ZBTB2
ENSG00000116171	1	53392901	53517375	449	19	50	2.5097	0.0060409	SCP2
ENSG00000180878	11	6226796	6232362	6	3	50	2.5035	0.0061491	C11orf42
ENSG00000144045	2	74745258	74753463	5	2	50	2.496	0.0062804	DQX1
ENSG00000176393	1	201951500	201975275	117	14	50	2.496	0.0062805	RNPEP
ENSG00000205744	19	6467218	6482568	47	9	50	2.4955	0.0062891	DENND1C
ENSG00000254585	15	23888691	23891175	3	1	50	2.4951	0.0062959	MAGEL2
ENSG00000248099	19	17927321	17932383	16	4	50	2.4898	0.0063903	INSL3
ENSG00000119285	1	236712305	236767804	303	10	50	2.4897	0.0063924	HEATR1
ENSG00000153902	19	35615417	35633355	46	5	50	2.4894	0.0063983	LGI4
ENSG00000133056	1	204391756	204463852	158	15	50	2.4891	0.0064026	PIK3C2B
ENSG00000204296	6	32256303	32339684	626	20	50	2.4883	0.0064169	C6orf10
ENSG00000131469	17	41150290	41154976	7	2	50	2.4835	0.0065054	RPL27
ENSG00000178974	14	55738021	55828636	210	10	50	2.4821	0.0065308	FBXO34
ENSG00000105793	7	89964537	90020769	177	15	50	2.4786	0.0065949	GTPBP10
ENSG00000116704	1	67465015	67519782	154	13	50	2.4774	0.0066179	SLC35D1
ENSG00000140254	15	45409569	45422136	20	7	50	2.4758	0.0066472	DUOXA1
ENSG00000184881	11	5344541	5345582	10	2	50	2.4737	0.0066862	OR51B2
ENSG00000132259	11	6255995	6265659	18	7	50	2.4621	0.0069054	CNGA4
ENSG00000166289	19	30155963	30166364	23	4	50	2.462	0.0069079	PLEKHF1
ENSG00000156650	10	76585340	76792380	214	15	50	2.4582	0.006981	KAT6B
ENSG00000133872	8	29920528	29940723	34	5	50	2.4574	0.0069967	SARAF
ENSG00000116675	1	65713902	65881552	450	29	50	2.4558	0.0070279	DNAJC6
ENSG00000139800	13	100615218	100624163	14	6	50	2.4521	0.007101	ZIC5
ENSG00000169592	16	30006615	30017114	25	5	50	2.4502	0.0071383	INO80E
ENSG00000149927	16	30016830	30034591	31	4	50	2.4428	0.0072878	DOC2A
ENSG00000140279	15	45384848	45406542	37	4	50	2.4363	0.0074188	DUOX2
ENSG00000169247	5	148303202	148442726	363	30	50	2.433	0.0074878	SH3TC2
ENSG00000152763	1	67278568	67390570	210	26	50	2.4263	0.0076278	WDR78
ENSG00000016490	1	86934051	86965972	119	23	50	2.4238	0.0076801	CLCA1
ENSG00000106991	9	130577291	130617035	67	13	50	2.4224	0.0077096	ENG
ENSG00000137960	1	78445226	78604133	362	30	50	2.4222	0.0077127	GIPC2
ENSG00000101400	20	31995761	32031698	48	6	50	2.4198	0.0077642	SNTA1
ENSG00000150455	11	126152960	126168740	51	12	50	2.4167	0.0078311	TIRAP
ENSG00000066322	1	43829068	43833696	4	2	50	2.4165	0.0078349	ELOVL1
ENSG00000134874	13	96230457	96296957	74	14	50	2.4158	0.0078498	DZIP1
ENSG00000126878	9	133971863	133998539	68	13	50	2.4153	0.0078618	AIF1L
ENSG00000090061	14	99947506	100001381	90	14	50	2.4148	0.0078727	CCNK
ENSG00000101391	20	31946645	31989367	41	6	50	2.4102	0.0079724	CDK5RAP1
ENSG00000198482	19	53030905	53067717	141	11	50	2.409	0.0079992	ZNF808
ENSG00000135631	2	73300510	73383849	225	22	50	2.4074	0.0080339	RAB11FIP5
ENSG00000100448	14	25042728	25045466	7	3	50	2.4069	0.0080438	CTSG
ENSG00000166788	11	18091482	18127638	117	8	50	2.4027	0.0081364	SAAL1
ENSG00000153303	6	168456425	168482237	118	16	50	2.4023	0.0081459	FRMD1
ENSG00000188992	21	15481134	15583166	347	18	50	2.3976	0.0082523	LIPI
ENSG00000100625	14	61176246	61191066	13	4	50	2.3973	0.0082592	SIX4
ENSG00000075856	12	108916357	108955176	124	10	50	2.3969	0.0082667	SART3
ENSG00000112280	6	70924764	71012786	327	25	50	2.396	0.0082867	COL9A1
ENSG00000169291	1	154442248	154474589	37	6	50	2.393	0.0083551	SHE
ENSG00000173566	8	21964383	21966932	5	2	50	2.3912	0.008397
ENSG00000017260	3	130569439	130735556	223	21	50	2.3899	0.0084254	ATP2C1
ENSG00000104824	19	39327028	39342987	30	7	50	2.3896	0.0084343	HNRNPL
ENSG00000166510	18	52568740	52626739	122	14	50	2.389	0.0084482	CCDC68
ENSG00000081051	4	74296855	74321891	48	7	50	2.3883	0.0084639	AFP
ENSG00000179546	1	23516993	23521222	9	2	50	2.3872	0.0084884	HTR1D
ENSG00000182934	11	126132814	126139039	15	4	50	2.3852	0.0085345	SRPR
ENSG00000168071	11	64107695	64125006	37	7	50	2.3846	0.0085482	CCDC88B
ENSG00000080824	14	102547075	102606036	126	14	50	2.3831	0.0085831	HSP90AA1
ENSG00000198160	1	67390578	67454302	135	12	50	2.3823	0.0086019	MIER1
ENSG00000187173	1	152670840	152671918	2	1	50	2.3784	0.0086932	LCE2A
ENSG00000198113	9	140172201	140177093	6	3	50	2.3737	0.0088062	TOR4A
ENSG00000167065	22	31048038	31063877	57	13	50	2.373	0.0088212	DUSP18
ENSG00000188994	6	87862551	87973914	264	10	50	2.3716	0.0088565	ZNF292
ENSG00000167543	17	27893070	27900175	10	3	50	2.3688	0.0089226	TP53I13
ENSG00000135617	2	73455134	73460366	8	3	50	2.3659	0.0089939	PRADC1
ENSG00000144642	3	29322473	30051886	2641	140	50	2.365	0.0090158	RBMS3
ENSG00000111850	6	88032301	88052043	69	8	50	2.3645	0.0090264	SMIM8
ENSG00000114547	3	125687987	125702297	25	8	50	2.3641	0.0090374	ROPN1B
ENSG00000198000	9	95059640	95087918	61	7	50	2.363	0.0090639	NOL8
ENSG00000122687	7	2273866	2281840	24	8	50	2.3613	0.0091053	FTSJ2
ENSG00000178927	17	80400465	80408705	35	7	50	2.3598	0.0091435	C17orf62
ENSG00000231068	21	32090843	32091095	1	1	50	2.3589	0.009165	KRTAP21-3
ENSG00000170615	7	102993177	103086624	196	25	50	2.3582	0.0091816	SLC26A5
ENSG00000184207	16	2261998	2264808	8	3	50	2.3561	0.0092339	PGP
ENSG00000160401	9	130469268	130478281	6	2	50	2.351	0.0093607	C9orf117
ENSG00000135968	2	109065017	109125871	174	13	50	2.3506	0.0093705	GCC2
ENSG00000167967	16	2273567	2285743	15	3	50	2.3506	0.009372	E4F1
ENSG00000148156	9	111616871	111619239	11	4	50	2.3499	0.009388	ACTL7B
ENSG00000071539	5	892758	919472	58	3	50	2.3464	0.009479	TRIP13
ENSG00000131771	17	37782993	37792879	18	4	50	2.345	0.0095141	PPP1R1B
ENSG00000164087	3	52109269	52188706	82	9	50	2.3424	0.0095797	POC1A
ENSG00000004838	3	50378541	50384283	3	1	50	2.3366	0.0097304	ZMYND10
ENSG00000206260	3	138722804	138725110	4	2	50	2.3334	0.0098144	PRR23A
ENSG00000145817	5	143537723	143550278	41	7	50	2.3249	0.010038	YIPF5
ENSG00000157045	16	15131710	15149921	39	5	50	2.3218	0.010121	NTAN1
ENSG00000188782	1	26517052	26529459	61	10	50	2.3217	0.010125	CATSPER4
ENSG00000151276	3	65339200	66024509	2221	150	50	2.3215	0.010131	MAGI1
ENSG00000173457	11	64011956	64014413	4	1	50	2.3208	0.01015	PPP1R14B
ENSG00000127083	9	95176527	95186743	18	6	50	2.3191	0.010195	OMD
ENSG00000180667	1	207217194	207226325	11	3	50	2.3189	0.010199	YOD1
ENSG00000111897	6	122764499	122792967	62	9	50	2.3179	0.010226	SERINC1
ENSG00000039650	19	50364461	50371166	11	4	50	2.3179	0.010226	PNKP
ENSG00000163239	1	154474695	154520623	149	9	50	2.3178	0.010231	TDRD10
ENSG00000047365	4	35949843	36246131	759	48	50	2.316	0.010279	ARAP2
ENSG00000104783	19	44270685	44285409	52	14	50	2.3151	0.010303	KCNN4
ENSG00000157693	9	117373486	117408702	164	14	50	2.3119	0.010392	C9orf91
ENSG00000101412	20	32263489	32274210	17	9	50	2.3113	0.010409	E2F1
ENSG00000102970	16	57438679	57449974	44	11	50	2.3096	0.010455	CCL17
ENSG00000178997	15	41474923	41522941	195	11	50	2.3073	0.01052	EXD1
ENSG00000188389	2	242792033	242801060	36	7	50	2.3062	0.01055	PDCD1
ENSG00000117616	1	25568728	25664704	23	10	50	2.3027	0.010648	RSRP1
ENSG00000136003	12	108956358	108963160	19	4	50	2.3011	0.010693	ISCU
ENSG00000131981	14	55590828	55612126	39	4	50	2.2987	0.010762	LGALS3
ENSG00000237515	16	12995477	13334272	1311	88	50	2.2975	0.010794	SHISA9
ENSG00000159176	1	201452658	201478584	95	12	50	2.2914	0.01097	CSRP1
ENSG00000166710	15	45003675	45011075	14	4	50	2.2895	0.011026	B2M
ENSG00000152193	13	79188426	79233314	88	7	50	2.2883	0.01106	RNF219
ENSG00000110092	11	69455855	69469242	28	7	50	2.2876	0.01108	CCND1
ENSG00000170962	11	103777914	104035107	823	52	50	2.2872	0.011093	PDGFD
ENSG00000095777	10	26223196	26501456	1201	21	50	2.2854	0.011146	MYO3A
ENSG00000251493	5	72740654	72744352	5	3	50	2.2819	0.011248	FOXD1
ENSG00000180488	1	78245309	78344106	146	23	50	2.2803	0.011294	FAM73A
ENSG00000240849	20	48697663	48770335	116	12	50	2.2803	0.011295	TMEM189
ENSG00000126062	3	50392180	50397041	1	1	50	2.2795	0.01132	TMEM115
ENSG00000106809	9	95146249	95166978	48	6	50	2.2791	0.011331	OGN
ENSG00000005801	11	3360491	3400448	141	10	50	2.2784	0.011352	ZNF195
ENSG00000156515	10	71029740	71161638	484	63	50	2.2741	0.011481	HK1
ENSG00000183726	1	25664408	25688852	22	5	50	2.274	0.011482	TMEM50A
ENSG00000167094	9	130478345	130493879	27	3	50	2.2731	0.011511	TTC16
ENSG00000065615	6	84569362	84677143	190	9	50	2.2711	0.011571	CYB5R4
ENSG00000100393	22	41487790	41576081	132	13	50	2.2675	0.011681	EP300
ENSG00000140598	15	82422571	82555104	354	25	50	2.2664	0.011715	EFTUD1
ENSG00000182685	16	2259254	2261951	12	3	50	2.2663	0.011717	BRICD5
ENSG00000172350	11	119019722	119033360	22	4	50	2.2658	0.011732	ABCG4
ENSG00000163705	3	10123001	10149915	58	3	50	2.2624	0.011837	FANCD2OS
ENSG00000146267	6	99719045	99797938	257	19	50	2.2611	0.011876	FAXC
ENSG00000089356	19	35606732	35615228	29	6	50	2.2589	0.011945	FXYD3
ENSG00000203877	6	84562985	84567234	11	2	50	2.2587	0.011952	RIPPLY2
ENSG00000183833	3	119421869	119485949	105	12	50	2.2562	0.012029	MAATS1
ENSG00000122543	7	5919458	5925993	33	8	50	2.2553	0.012056	OCM
ENSG00000071537	14	81937893	82000205	66	13	50	2.2549	0.012069	SEL1L
ENSG00000068028	3	50367219	50378411	10	3	50	2.2531	0.012127	RASSF1
ENSG00000125775	20	1290619	1309883	71	20	50	2.251	0.012192	SDCBP2
ENSG00000182247	3	23244511	23633284	1157	24	50	2.2494	0.012244	UBE2E2
ENSG00000154734	21	28208066	28217728	33	6	50	2.2473	0.012309	ADAMTS1
ENSG00000105792	7	89874488	89940377	150	14	50	2.2472	0.012315	CFAP69
ENSG00000116649	1	11114641	11120081	8	2	50	2.2462	0.012345	SRM
ENSG00000077009	19	3933101	3942414	25	9	50	2.2457	0.012361	NMRK2
ENSG00000116977	1	236681300	236716281	227	9	50	2.2446	0.012398	LGALS8
ENSG00000166250	11	122943035	123065989	478	41	50	2.2401	0.012544	CLMP
ENSG00000028310	5	850406	892939	98	7	50	2.2395	0.012563	BRD9
ENSG00000174990	16	87921625	87970135	229	39	50	2.2394	0.012565	CA5A
ENSG00000184302	14	60975669	60979568	7	2	50	2.2351	0.012704	SIX6
ENSG00000174227	4	492989	533985	147	9	50	2.2345	0.012726	PIGG
ENSG00000139974	14	61447832	61550451	96	14	50	2.2319	0.01281	SLC38A6
ENSG00000168952	14	25278862	25519503	715	51	50	2.2314	0.012828	STXBP6
ENSG00000121022	8	67955314	67996018	50	5	50	2.2296	0.012887	COPS5
ENSG00000105467	19	48867652	48879633	16	6	50	2.2294	0.012894	SYNGR4
ENSG00000126775	14	55833110	55878576	139	11	50	2.2281	0.012937	ATG14
ENSG00000160886	8	143781529	143786545	12	1	50	2.2274	0.012961	LY6K
ENSG00000128609	7	123177051	123198309	34	6	50	2.2264	0.012992	NDUFA5
ENSG00000074317	5	176047085	176057530	16	4	50	2.2261	0.013002	SNCB
ENSG00000114395	3	50388126	50395891	3	2	50	2.2233	0.013099	CYB561D2
ENSG00000170248	3	33839844	33911194	220	11	50	2.2106	0.013532	PDCD6IP
ENSG00000144554	3	10068098	10143614	183	6	50	2.2092	0.013582	FANCD2
ENSG00000105509	19	52216365	52227247	46	9	50	2.2088	0.013595	HAS1
ENSG00000162783	1	181057638	181059977	6	2	50	2.2065	0.013674	IER5
ENSG00000221990	5	441645	443258	10	3	50	2.2007	0.013877	EXOC3-AS1
ENSG00000123836	1	207222801	207254369	41	6	50	2.1997	0.013913	PFKFB2
ENSG00000178125	8	67876334	67968839	83	6	50	2.1996	0.013918	PPP1R42
ENSG00000248487	3	52005442	52015212	9	5	50	2.1975	0.013992	ABHD14A
ENSG00000176714	2	27848506	27851879	4	2	50	2.1955	0.014065	CCDC121
ENSG00000163946	3	56654161	56717265	244	21	50	2.1943	0.014107	FAM208A
ENSG00000129534	14	45672393	45722743	59	5	50	2.1933	0.014144	MIS18BP1
ENSG00000161204	3	183903811	183911800	22	6	50	2.1898	0.014271	ABCF3
ENSG00000094916	12	54624724	54673886	37	6	50	2.1883	0.014323	CBX5
ENSG00000104218	8	67974661	68108498	141	12	50	2.1858	0.014414	CSPP1
ENSG00000019485	11	45115564	45247734	272	23	50	2.1819	0.01456	PRDM11
ENSG00000166181	11	43333513	43366079	53	13	50	2.1795	0.014647	API5
ENSG00000074356	17	3714460	3749545	85	15	50	2.1788	0.014673	C17orf85
ENSG00000187024	9	130455257	130487152	26	6	50	2.1766	0.014754	PTRH1
ENSG00000157837	12	121200313	121342174	424	22	50	2.176	0.014779	SPPL3
ENSG00000168995	19	51645556	51656783	14	4	50	2.1756	0.014794	SIGLEC7
ENSG00000142182	21	45666222	45682099	59	16	50	2.1731	0.014887	DNMT3L
ENSG00000158863	8	21946670	21962409	32	6	50	2.1728	0.014897	FAM160B2
ENSG00000126787	14	55614830	55658396	84	9	50	2.1726	0.014906	DLGAP5
ENSG00000164675	7	123092454	123175131	117	14	50	2.1711	0.014962	IQUB
ENSG00000266967	17	41102543	41116515	11	3	50	2.1702	0.014996	AARSD1
ENSG00000163220	1	153330330	153333503	2	1	50	2.1693	0.015029	S100A9
ENSG00000180104	5	443273	472052	109	12	50	2.1676	0.015096	EXOC3
ENSG00000169696	17	79934683	79975282	67	12	50	2.1643	0.01522	ASPSCR1
ENSG00000136492	17	59758627	59940882	268	16	50	2.164	0.015231	BRIP1
ENSG00000168785	4	99391518	99579780	506	46	50	2.163	0.015271	TSPAN5
ENSG00000160404	9	130493803	130497604	12	4	50	2.1626	0.015285	TOR2A
ENSG00000161203	3	183892477	183901879	19	6	50	2.1603	0.015375	AP2M1
ENSG00000173153	11	64073044	64084215	10	4	50	2.1601	0.015381	ESRRA
ENSG00000109083	17	26655352	26662515	5	3	50	2.1598	0.015396	IFT20
ENSG00000181896	19	19779605	19794318	30	7	50	2.1597	0.015396	ZNF101
ENSG00000144040	2	73169165	73302747	232	17	50	2.1569	0.015505	SFXN5
ENSG00000128602	7	128828713	128853386	69	12	50	2.1563	0.015531	SMO
ENSG00000198836	3	193310933	193415612	254	11	50	2.1561	0.015539	OPA1
ENSG00000100395	22	41601209	41627275	87	5	50	2.1561	0.015539	L3MBTL2
ENSG00000090238	16	30103635	30108236	6	3	50	2.1556	0.015559	YPEL3
ENSG00000171903	19	16023177	16045677	103	8	50	2.1546	0.015597	CYP4F11
ENSG00000171243	7	16501106	16570205	267	23	50	2.154	0.015619	SOSTDC1
ENSG00000103226	16	16326352	16388668	8	3	50	2.1528	0.015668	NOMO3
ENSG00000162456	1	47011316	47017199	12	3	50	2.1508	0.015745	KNCN
ENSG00000102886	16	30116131	30125177	16	6	50	2.1496	0.015793	GDPD3
ENSG00000214253	7	100882739	100895597	44	5	50	2.1479	0.01586	FIS1
ENSG00000188716	10	76797594	76818272	39	9	50	2.1456	0.015951	DUPD1
ENSG00000145414	4	164031225	164088073	107	15	50	2.1449	0.015981	NAF1
ENSG00000150054	10	28339922	28623415	1010	36	50	2.1448	0.015983	MPP7
ENSG00000011638	16	21169698	21191937	42	8	50	2.1446	0.015993	TMEM159
ENSG00000151090	3	24158651	24536773	1050	101	50	2.1446	0.015994	THRB
ENSG00000127080	9	95375466	95432547	149	16	50	2.1433	0.016043	IPPK
ENSG00000197683	21	31691452	31692607	5	2	50	2.1393	0.016206	KRTAP26-1
ENSG00000188659	15	82555151	82577271	49	11	50	2.139	0.01622	FAM154B
ENSG00000243989	3	52009066	52023213	15	6	50	2.1389	0.016223	ACY1
ENSG00000261221	19	56116771	56128635	22	9	50	2.1382	0.01625	ZNF865
ENSG00000198863	17	41132582	41145707	10	3	50	2.1361	0.016337	RUNDC1
ENSG00000125485	9	135468384	135545788	156	18	50	2.1355	0.016358	DDX31
ENSG00000134460	10	6052652	6104288	212	35	50	2.1351	0.016377	IL2RA
ENSG00000144867	3	133502877	133544616	78	14	50	2.1318	0.01651	SRPRB
ENSG00000164611	5	159848829	159855748	12	4	50	2.1316	0.016519	PTTG1
ENSG00000114378	3	50337320	50349812	15	5	50	2.1309	0.016549	HYAL1
ENSG00000182253	15	99638420	99675798	171	19	50	2.1285	0.016646	SYNM
ENSG00000009724	1	11086580	11107290	37	4	50	2.1283	0.016655	MASP2
ENSG00000124575	6	26234440	26235216	3	1	50	2.1272	0.016701	HIST1H1D
ENSG00000166452	11	8932686	8941631	33	5	50	2.127	0.016712	AKIP1
ENSG00000106333	7	100199800	100205798	3	2	50	2.1261	0.016747	PCOLCE
ENSG00000117676	1	26856252	26901521	89	11	50	2.1246	0.016808	RPS6KA1
ENSG00000104866	19	45594654	45651335	146	12	50	2.123	0.016878	PPP1R37
ENSG00000197409	6	26197068	26199521	10	2	50	2.1225	0.016898	HIST1H3D
ENSG00000164729	17	33519539	33521412	2	1	50	2.1222	0.01691	SLC35G3
ENSG00000158321	7	69063905	70258054	2241	71	50	2.1207	0.016972	AUTS2
ENSG00000116863	1	36554476	36559533	3	2	50	2.1198	0.017013	ADPRHL2
ENSG00000206052	18	67068291	67516323	1583	113	50	2.1186	0.017061	DOK6
ENSG00000184708	22	31832963	31892094	127	20	50	2.1169	0.017135	EIF4ENIF1
ENSG00000090402	3	164696686	164796283	192	11	50	2.1153	0.017204	SI
ENSG00000171459	9	125512019	125513062	5	2	50	2.1146	0.017232	OR1L6
ENSG00000120952	1	12916941	12921764	22	3	50	2.1125	0.017323	PRAMEF2
ENSG00000125827	20	7957995	8000476	93	9	50	2.1121	0.017337	TMX4
ENSG00000162241	11	65142663	65151172	10	4	50	2.1102	0.01742	SLC25A45
ENSG00000124784	6	7389729	7418270	63	8	50	2.1088	0.017483	RIOK1
ENSG00000198488	11	76745385	76753096	24	5	50	2.1064	0.017583	B3GNT6
ENSG00000222011	7	102389418	102449672	96	16	50	2.103	0.017732	FAM185A
ENSG00000197599	16	1484384	1494557	70	13	50	2.1001	0.017861	CCDC154
ENSG00000236320	17	33875144	33885117	42	9	50	2.0983	0.01794	SLFN14
ENSG00000151778	13	44947801	44971850	26	6	50	2.0973	0.017982	SERP2
ENSG00000114767	3	51967446	51975957	13	4	50	2.0966	0.018013	RRP9
ENSG00000146809	7	123207064	123277951	150	18	50	2.0955	0.018061	ASB15
ENSG00000133315	11	63766030	63933578	355	45	50	2.0955	0.018063	MACROD1
ENSG00000169435	4	74437267	74486348	130	9	50	2.0952	0.018075	RASSF6
ENSG00000180061	19	55824169	55845416	68	8	50	2.0946	0.018105	TMEM150B
ENSG00000108830	17	41177258	41184057	10	2	50	2.0932	0.018165	RND2
ENSG00000114544	3	125725198	125820404	328	15	50	2.0928	0.018184	SLC41A3
ENSG00000155269	4	8560452	8621486	367	42	50	2.0884	0.018381	GPR78
ENSG00000172179	6	22287480	22297730	24	7	50	2.0847	0.018551	PRL
ENSG00000184814	3	138737873	138739768	1	1	50	2.0836	0.0186	PRR23B
ENSG00000120662	13	41790505	41837742	123	10	50	2.0815	0.018694	MTRF1
ENSG00000272514	6	88117701	88174183	176	15	50	2.0799	0.018767	C6orf165
ENSG00000058866	3	185823457	186080026	609	87	50	2.0787	0.018821	DGKG
ENSG00000162897	1	207131310	207143970	36	4	50	2.0776	0.018875	FCAMR
ENSG00000163631	4	74262831	74287129	39	4	50	2.0771	0.018897	ALB
ENSG00000181291	17	32907768	32966337	123	25	50	2.0757	0.018962	TMEM132E
ENSG00000172543	11	65647280	65651212	7	3	50	2.0747	0.019006	CTSW
ENSG00000151849	13	25457171	25497018	98	14	50	2.074	0.01904	CENPJ
ENSG00000133256	4	619373	664571	148	11	50	2.0727	0.019099	PDE6B
ENSG00000145861	5	159774758	159797648	64	10	50	2.0714	0.019162	C1QTNF2
ENSG00000179564	3	50316458	50325545	4	1	50	2.0706	0.0192	LSMEM2
ENSG00000105982	7	156432975	156469824	81	9	50	2.0703	0.019212	RNF32
ENSG00000188312	9	95087766	95382815	673	23	50	2.07	0.019228	CENPP
ENSG00000167858	17	6692452	6735080	167	18	50	2.0691	0.019269	TEKT1
ENSG00000160683	11	118754475	118768508	25	9	50	2.0688	0.019282	CXCR5
ENSG00000147316	8	6264113	6501144	1170	74	50	2.0687	0.019285	MCPH1
ENSG00000117091	1	160648536	160681641	127	19	50	2.0679	0.019326	CD48
ENSG00000140943	16	84087368	84150511	254	22	50	2.0657	0.01943	MBTPS1
ENSG00000179008	14	60863187	60982261	202	10	50	2.0644	0.019489	C14orf39
ENSG00000187026	21	32119112	32119551	1	1	50	2.0633	0.01954	KRTAP21-2
ENSG00000197846	6	26199748	26200942	9	4	50	2.0625	0.019581
ENSG00000174255	3	113953483	113956425	11	4	50	2.0603	0.019685	ZNF80
ENSG00000163798	2	27886338	27917840	23	8	50	2.0596	0.01972	SLC4A1AP
ENSG00000174939	16	29911696	29931185	21	5	50	2.0595	0.019722	ASPHD1
ENSG00000175602	11	65657875	65659105	2	1	50	2.0583	0.019781	CCDC85B
ENSG00000213088	1	159173097	159176290	11	4	50	2.0577	0.019812	ACKR1
ENSG00000139173	12	44229770	44783545	1220	33	50	2.0573	0.019828	TMEM117
ENSG00000172375	11	118972908	118989252	44	8	50	2.057	0.019843	C2CD2L
ENSG00000198026	20	44577292	44600833	56	13	50	2.0561	0.019886	ZNF335
ENSG00000132334	10	129705325	129884119	649	82	50	2.0555	0.019918	PTPRE
ENSG00000186564	1	47901689	47906363	7	3	50	2.0549	0.019942	FOXD2
ENSG00000134644	1	31404353	31538838	247	20	50	2.0548	0.019949	PUM1
ENSG00000155876	9	19049372	19051019	2	1	50	2.0546	0.019958	RRAGA
ENSG00000135486	12	54673977	54680872	6	3	50	2.0519	0.020091	HNRNPA1
ENSG00000160716	1	154540257	154552502	17	6	50	2.0515	0.020108	CHRNB2
ENSG00000196305	9	94972489	95056038	181	15	50	2.0509	0.020136	IARS
ENSG00000078668	8	42249142	42263415	11	2	50	2.0494	0.020209	VDAC3
ENSG00000186881	9	107266455	107267547	8	2	50	2.0493	0.020215	OR13F1
ENSG00000095981	6	39282474	39290744	40	5	50	2.0488	0.020242	KCNK16
ENSG00000109610	4	24791534	24802464	28	7	50	2.0474	0.020308	SOD3
ENSG00000110025	11	64794880	64808044	47	5	50	2.0474	0.020311	SNX15
ENSG00000188986	9	140149625	140167998	56	4	50	2.0455	0.020404	NELFB
ENSG00000154099	16	84178865	84212373	154	24	50	2.0434	0.020505	DNAAF1
ENSG00000106100	7	30464143	30518400	115	15	50	2.0418	0.020588	NOD1
ENSG00000078687	17	76000249	76104916	160	18	50	2.0395	0.020702	TNRC6C
ENSG00000123843	1	207262187	207273338	18	4	50	2.0389	0.02073	C4BPB
ENSG00000115592	2	219687106	219696809	10	4	50	2.0371	0.020818	PRKAG3
ENSG00000004487	1	23345941	23410182	73	8	50	2.0365	0.020849	KDM1A
ENSG00000197977	6	10980992	11044547	96	8	50	2.0359	0.020878	ELOVL2
ENSG00000153714	9	12775020	12822130	150	29	50	2.0343	0.02096	LURAP1L
ENSG00000109103	17	26873725	26879686	1	1	50	2.0343	0.02096	UNC119
ENSG00000115884	2	20400558	20425194	69	9	50	2.0325	0.021052	SDC1
ENSG00000248385	19	54573149	54584634	49	7	50	2.0313	0.021112	TARM1
ENSG00000143537	1	155023042	155035252	22	7	50	2.0308	0.021138	ADAM15
ENSG00000111224	12	3900213	3982608	223	21	50	2.0305	0.021155	PARP11
ENSG00000108602	17	19641297	19652256	14	4	50	2.0301	0.021174	ALDH3A1
ENSG00000147854	9	6413151	6507054	233	16	50	2.0297	0.021192	UHRF2
ENSG00000142669	1	26605667	26608007	5	2	50	2.0261	0.021378	SH3BGRL3
ENSG00000149716	11	69467844	69490184	40	8	50	2.0235	0.021513	ORAOV1
ENSG00000213079	6	155054459	155155192	178	15	50	2.0209	0.021646	SCAF8
ENSG00000130520	19	18417040	18434084	42	9	50	2.0189	0.021747	LSM4
ENSG00000133111	13	37393361	37403241	14	4	50	2.0179	0.021798	RFXAP
ENSG00000198855	12	108908962	108919614	19	6	50	2.0161	0.021897	FICD
ENSG00000109205	4	71062213	71070293	24	4	50	2.0151	0.021945	ODAM
ENSG00000158711	1	205577071	205601090	50	9	50	2.0151	0.021948	ELK4
ENSG00000106268	7	2281857	2290781	36	10	50	2.0147	0.021966	NUDT1
ENSG00000111199	12	110220890	110271212	113	17	50	2.0141	0.021999	TRPV4
ENSG00000186910	14	94908801	94919127	37	7	50	2.014	0.022006	SERPINA11
ENSG00000180233	7	30323923	30452118	155	25	50	2.0136	0.022024	ZNRF2
ENSG00000167797	11	67273968	67276120	2	1	50	2.0136	0.022027	CDK2AP2
ENSG00000183086	7	74379083	74438803	6	2	50	2.012	0.02211
ENSG00000127914	7	91570181	91739987	284	6	50	2.0072	0.022365	AKAP9
ENSG00000158850	1	161141100	161147287	7	3	50	2.007	0.022373	B4GALT3
ENSG00000164363	5	1225470	1246304	85	17	50	2.0059	0.022436	SLC6A18
ENSG00000101542	18	59000815	59223006	518	91	50	2.0055	0.022456	CDH20
ENSG00000166226	12	69979114	69995350	51	8	50	2.0047	0.022497	CCT2
ENSG00000198518	6	26204858	26206266	10	3	50	2.0045	0.022509
ENSG00000124228	20	47835884	47860614	65	6	50	2.0027	0.022604	DDX27
ENSG00000162735	1	160246602	160256138	10	4	50	2.0025	0.022613	PEX19
ENSG00000049759	18	55711599	56068772	1040	78	50	2.0022	0.022634	NEDD4L
ENSG00000137133	9	35812957	35815351	1	1	50	2.0017	0.02266	HINT2
ENSG00000078699	20	32077881	32237842	105	17	50	2.0012	0.022686	CBFA2T2
ENSG00000142634	1	15736391	15756839	53	14	50	2.001	0.022696	EFHD2
ENSG00000140386	15	76640526	77197785	980	21	50	2.0009	0.022702	SCAPER
ENSG00000187170	1	152680636	152681967	4	2	50	2.0002	0.022738	LCE4A
ENSG00000077254	1	78161672	78225537	81	14	50	1.9997	0.022768	USP33
ENSG00000165698	9	135753414	135765588	16	5	50	1.999	0.022802	C9orf9
ENSG00000102882	16	30125426	30134827	13	5	50	1.9976	0.022878	MAPK3
ENSG00000090097	3	51991470	52002426	6	2	50	1.9973	0.022894	PCBP4
ENSG00000143183	1	165696032	165796992	166	26	50	1.9936	0.023099	TMCO1
ENSG00000176533	19	2511217	2702707	813	92	50	1.9904	0.023273	GNG7
ENSG00000172757	11	65590493	65629497	67	12	50	1.986	0.023518	CFL1
ENSG00000187994	19	39358470	39368919	19	5	50	1.9858	0.02353	RINL
ENSG00000162694	1	101337943	101361554	29	8	50	1.9847	0.023586	EXTL2
ENSG00000107672	10	123716603	123734732	67	8	50	1.982	0.023741	NSMCE4A
ENSG00000114779	3	52002526	52017425	10	5	50	1.9817	0.023754	ABHD14B
ENSG00000143224	1	161136200	161147803	16	4	50	1.9815	0.02377	PPOX
ENSG00000132972	13	25338290	25454059	304	15	50	1.979	0.023906	RNF17
ENSG00000185880	15	45021186	45060027	121	10	50	1.9782	0.023951	TRIM69
ENSG00000135960	2	109510927	109605828	226	30	50	1.9781	0.023959	EDAR
ENSG00000151376	11	86152150	86383678	869	47	50	1.9777	0.02398	ME3
ENSG00000196475	4	80327508	80329372	1	1	50	1.9775	0.02399	GK2
ENSG00000176294	14	20187174	20296531	133	24	50	1.9774	0.023998	OR4N2
ENSG00000180376	3	56591189	56655846	265	17	50	1.9736	0.024212	CCDC66
ENSG00000174348	1	53527854	53551174	111	13	50	1.9734	0.024226	PODN
ENSG00000049860	5	73935848	74018472	277	36	50	1.973	0.024247	HEXB
ENSG00000100908	14	24608174	24610797	4	2	50	1.9728	0.02426	EMC9
ENSG00000143256	1	161070346	161087901	34	6	50	1.971	0.024361	PFDN2
ENSG00000172803	11	65601112	65624367	28	9	50	1.968	0.024533	SNX32
ENSG00000187664	19	19366450	19373605	17	3	50	1.9677	0.02455	HAPLN4
ENSG00000144401	2	208445355	208490652	62	6	50	1.967	0.02459	METTL21A
ENSG00000205086	2	42162508	42181406	50	11	50	1.9651	0.024704	C2orf91
ENSG00000177984	9	139654086	139660707	21	3	50	1.9632	0.024809	LCN15
ENSG00000165078	8	68334360	68658620	741	60	50	1.963	0.024824	CPA6
ENSG00000182218	14	100111447	100146906	104	13	50	1.963	0.024825	HHIPL1
ENSG00000134873	13	96085858	96232013	478	31	50	1.9615	0.024908	CLDN10
ENSG00000198939	5	178322895	178360213	142	12	50	1.9601	0.024993	ZFP2
ENSG00000110171	11	6469843	6495689	48	10	50	1.9593	0.025039	TRIM3
ENSG00000213204	6	88117730	88221352	301	19	50	1.9591	0.02505	C6orf165
ENSG00000222004	7	26677490	26686889	22	2	50	1.9586	0.025078	C7orf71
ENSG00000126778	14	61110133	61124977	12	3	50	1.9584	0.025089	SIX1
ENSG00000250067	19	19627036	19648390	41	5	50	1.9582	0.025104	YJEFN3
ENSG00000197309	11	124055923	124056952	6	2	50	1.9569	0.025182	OR10D3
ENSG00000129933	19	19431490	19469563	70	8	50	1.9567	0.025191	MAU2
ENSG00000105220	19	34850385	34893061	85	14	50	1.9539	0.025357	GPI
ENSG00000186479	5	63802084	63908139	199	25	50	1.9537	0.02537	RGS7BP
ENSG00000076662	19	10444452	10450499	26	4	50	1.9534	0.025387	ICAM3
ENSG00000118369	11	77899858	77925757	45	8	50	1.9515	0.025499	USP35
ENSG00000168135	22	38822332	38851205	79	16	50	1.9482	0.025697	KCNJ4
ENSG00000176871	12	118470712	118500235	68	7	50	1.9476	0.025729	WSB2
ENSG00000186074	17	72690452	72709117	32	8	50	1.9469	0.025771	CD300LF
ENSG00000163904	3	185300284	185351339	117	8	50	1.9465	0.025798	SENP2
ENSG00000115297	2	74740590	74744274	1	1	50	1.9455	0.02586	TLX2
ENSG00000198049	1	206223976	206231639	11	3	50	1.9454	0.025865	AVPR1B
ENSG00000065883	7	39989636	40136733	261	16	50	1.9454	0.025866	CDK13
ENSG00000115414	2	216225163	216300895	212	19	50	1.9451	0.025882	FN1
ENSG00000104904	19	2269485	2273487	18	5	50	1.943	0.026006	OAZ1
ENSG00000178093	19	19623227	19626838	4	1	50	1.9411	0.026125	TSSK6
ENSG00000173013	4	7042579	7044728	3	2	50	1.9395	0.026221	CCDC96
ENSG00000164086	3	52082935	52090566	5	2	50	1.9387	0.026267	DUSP7
ENSG00000125895	20	1161205	1166059	7	5	50	1.9377	0.026328	TMEM74B
ENSG00000141744	17	37824234	37826728	4	2	50	1.9368	0.026385	PNMT
ENSG00000206077	5	710475	767067	46	7	50	1.9343	0.026538	ZDHHC11B
ENSG00000112592	6	170863390	170881958	44	6	50	1.9338	0.026571	TBP
ENSG00000161057	7	102984701	103009842	39	7	50	1.9336	0.026582	PSMC2
ENSG00000166762	15	43920701	43960316	54	7	50	1.9331	0.026609	CATSPER2
ENSG00000185290	7	56182374	56184093	3	1	50	1.9328	0.026633	NUPR1L
ENSG00000141562	17	80416056	80448413	82	12	50	1.9321	0.026675	NARF
ENSG00000142252	19	45582453	45594782	64	4	50	1.931	0.026744	GEMIN7
ENSG00000140990	16	2009509	2011976	21	4	50	1.93	0.026803	NDUFB10
ENSG00000175104	11	36508577	36531822	32	5	50	1.9296	0.026826	TRAF6
ENSG00000077984	20	24929866	24940564	54	6	50	1.9275	0.02696	CST7
ENSG00000156218	15	84322838	84708594	941	39	50	1.9274	0.026964	ADAMTSL3
ENSG00000229972	3	51851620	51864876	26	3	50	1.9273	0.026968	IQCF3
ENSG00000254999	3	10157276	10168874	50	4	50	1.9269	0.026993	BRK1
ENSG00000025156	6	122720691	122754264	62	8	50	1.9261	0.027044	HSF2
ENSG00000129535	14	24549316	24584223	46	12	50	1.9253	0.027094	NRL
ENSG00000188580	6	124125286	125146803	2602	184	50	1.9235	0.027211	NKAIN2
ENSG00000163072	2	169643049	169722024	193	23	50	1.9234	0.027215	NOSTRIN
ENSG00000103546	16	55689516	55740104	162	30	50	1.9233	0.027218	SLC6A2
ENSG00000160209	21	45138975	45182188	124	23	50	1.9231	0.027233	PDXK
ENSG00000204704	6	29011990	29013017	2	1	50	1.9224	0.02728	OR2W1
ENSG00000118260	2	208394461	208468155	95	11	50	1.9211	0.027357	CREB1
ENSG00000001630	7	91741465	91772266	53	2	50	1.9206	0.027392	CYP51A1
ENSG00000172244	5	43486803	43515247	46	6	50	1.9204	0.027401	C5orf34
ENSG00000100036	22	31031639	31065003	126	24	50	1.9194	0.027464	SLC35E4
ENSG00000185269	17	79910388	79919716	25	4	50	1.9192	0.027478	NOTUM
ENSG00000203872	6	88054567	88075181	54	5	50	1.9191	0.027487	C6orf163
ENSG00000179528	2	74724644	74730443	8	3	50	1.9181	0.027552	LBX2
ENSG00000087502	12	29490285	29534122	81	10	50	1.9176	0.027584	ERGIC2
ENSG00000144857	3	112929850	113006303	249	36	50	1.9165	0.027653	BOC
ENSG00000088826	20	4101627	4168394	299	35	50	1.9162	0.027671	SMOX
ENSG00000197768	9	140145713	140147934	4	2	50	1.9155	0.027714	C9orf173
ENSG00000113742	5	173315283	173388979	166	15	50	1.9146	0.02777	CPEB4
ENSG00000173486	11	64008475	64011604	3	2	50	1.9136	0.027836	FKBP2
ENSG00000219435	11	64067863	64072242	5	2	50	1.913	0.027877	TEX40
ENSG00000107593	10	102047903	102090243	103	16	50	1.9117	0.027954	PKD2L1
ENSG00000163701	3	9944296	9958086	41	3	50	1.9113	0.027982	IL17RE
ENSG00000214517	11	73882144	73965748	140	9	50	1.9111	0.027995	PPME1
ENSG00000170624	5	155297354	156194799	2327	88	50	1.9109	0.028006	SGCD
ENSG00000167916	17	38854243	38860002	6	2	50	1.9098	0.028078	KRT24
ENSG00000114450	3	179116990	179169378	90	14	50	1.9098	0.028079	GNB4
ENSG00000125844	20	17594323	17662940	136	22	50	1.9081	0.028191	RRBP1
ENSG00000167965	16	2254249	2259417	12	4	50	1.9078	0.028207	MLST8
ENSG00000162458	1	16083102	16113089	61	9	50	1.9072	0.028249	FBLIM1
ENSG00000156427	5	170846660	170884627	77	15	50	1.9069	0.028265	FGF18
ENSG00000125648	19	6436090	6465214	115	16	50	1.9069	0.028266	SLC25A23
ENSG00000160185	21	43824008	43867791	198	22	50	1.9059	0.028333	UBASH3A
ENSG00000143621	1	153634512	153643524	11	2	50	1.9046	0.028416	ILF2
ENSG00000101577	18	2916992	3013313	244	23	50	1.9034	0.028496	LPIN2
ENSG00000154640	21	18965971	18985265	17	4	50	1.9032	0.028509	BTG3
ENSG00000123358	12	52416616	52453291	93	22	50	1.9018	0.028599	NR4A1
ENSG00000196866	6	26199079	26199471	2	1	50	1.9017	0.028602	HIST1H2AD
ENSG00000165695	9	135600965	135754164	379	28	50	1.9017	0.028605	AK8
ENSG00000175155	17	57409050	57479090	136	18	50	1.9011	0.028643	YPEL2
ENSG00000107560	10	119764427	119806114	64	10	50	1.9009	0.028659	RAB11FIP2
ENSG00000130589	20	62189439	62205592	70	15	50	1.9008	0.028666	HELZ2
ENSG00000163251	2	208627310	208634287	9	4	50	1.9007	0.028668	FZD5
ENSG00000100567	14	58711549	58738730	40	6	50	1.9	0.028714	PSMA3
ENSG00000137975	1	86889769	86922241	160	18	50	1.8999	0.028726	CLCA2
ENSG00000171757	3	169511216	169530774	44	4	50	1.8994	0.028758	LRRC34
ENSG00000012048	17	41196312	41277500	156	5	50	1.8992	0.028768	BRCA1
ENSG00000152779	10	91190051	91316398	317	36	50	1.8983	0.028825	SLC16A12
ENSG00000100300	22	43547520	43559248	28	4	50	1.8969	0.028921	TSPO
ENSG00000178922	1	43916824	43919660	7	3	50	1.8969	0.028922	HYI
ENSG00000134812	11	59596741	59612974	13	3	50	1.8962	0.028965	GIF
ENSG00000178163	4	10441498	10459034	34	11	50	1.8955	0.029011	ZNF518B
ENSG00000177380	19	49622646	49654283	87	13	50	1.895	0.029046	PPFIA3
ENSG00000145632	5	57749809	57756087	24	5	50	1.8948	0.02906	PLK2
ENSG00000168930	11	89530823	89541743	3	1	50	1.8944	0.029087	TRIM49
ENSG00000171824	1	11126675	11159938	85	5	50	1.8927	0.029199	EXOSC10
ENSG00000179869	7	48211055	48687092	1685	60	50	1.8923	0.029223	ABCA13
ENSG00000213996	19	19375173	19384200	20	4	50	1.8914	0.029282	TM6SF2
ENSG00000172239	5	43526369	43557860	53	5	50	1.8905	0.029346	PAIP1
ENSG00000135824	1	182615239	182653711	77	9	50	1.8903	0.029359	RGS8
ENSG00000174374	7	74441226	74490064	23	6	50	1.8894	0.029419
ENSG00000110375	11	118795873	118829269	88	16	50	1.8889	0.029455	UPK2
ENSG00000104419	8	134249414	134314265	194	32	50	1.8887	0.029467	NDRG1
ENSG00000179580	16	2016824	2018976	10	2	50	1.8879	0.02952	RNF151
ENSG00000116785	1	196743925	196763203	3	1	50	1.8864	0.02962	CFHR3
ENSG00000126391	11	65154070	65180996	32	9	50	1.8857	0.029664	FRMD8
ENSG00000154035	17	21142183	21156722	34	8	50	1.8856	0.029676
ENSG00000172269	11	118967213	118979041	30	6	50	1.8851	0.029705	DPAGT1
ENSG00000164128	4	164245113	164265984	53	10	50	1.8843	0.02976	NPY1R
ENSG00000178257	16	11367144	11367452	2	1	50	1.8837	0.029803	PRM3
ENSG00000142675	1	26503894	26516377	24	6	50	1.883	0.029851	CNKSR1
ENSG00000115648	2	238394071	238463961	347	17	50	1.8822	0.029905	MLPH
ENSG00000136295	7	2671585	2704436	79	16	50	1.8816	0.029946	TTYH3
ENSG00000140988	16	2012053	2014861	22	5	50	1.8811	0.029981	RPS2
ENSG00000164463	5	172483355	172566291	186	16	50	1.8804	0.030024	CREBRF
ENSG00000151834	4	46250444	46477247	456	25	50	1.8801	0.030044	GABRA2
ENSG00000255346	15	69222864	69355083	152	14	50	1.8795	0.030088	NOX5
ENSG00000186010	19	19626545	19644285	38	5	50	1.8787	0.030142	NDUFA13
ENSG00000188910	1	35246790	35251970	16	6	50	1.8778	0.030206	GJB3
ENSG00000165125	7	142568956	142583507	51	3	50	1.8776	0.030219	TRPV6
ENSG00000113966	3	97483365	97519953	48	8	50	1.8776	0.03022	ARL6
ENSG00000188316	10	118609023	118671299	69	12	50	1.877	0.030258	ENO4
ENSG00000182533	3	8775486	8883492	496	59	50	1.8769	0.030266	CAV3
ENSG00000130305	7	72716514	72722864	3	2	50	1.8747	0.030418	NSUN5
ENSG00000149929	16	30003645	30007757	2	1	50	1.8745	0.030431	HIRIP3
ENSG00000005187	16	20621565	20808903	428	18	50	1.8744	0.030437	ACSM3
ENSG00000214711	2	31395924	31456724	370	27	50	1.874	0.030465	CAPN14
ENSG00000240720	7	91741473	91808845	98	5	50	1.8736	0.030496	LRRD1
ENSG00000167653	8	143751726	143764142	56	4	50	1.8727	0.030553	PSCA
ENSG00000002549	4	17578815	17609595	69	3	50	1.8702	0.03073	LAP3
ENSG00000111537	12	68548548	68553527	5	2	50	1.8672	0.030939	IFNG
ENSG00000137877	15	42140345	42186275	140	23	50	1.8662	0.031008	SPTBN5
ENSG00000151881	5	43444354	43483995	83	6	50	1.8659	0.031026	C5orf28
ENSG00000100399	22	41625517	41636938	15	3	50	1.8652	0.031077	CHADL
ENSG00000105698	19	35759881	35770724	31	4	50	1.8652	0.03108	USF2
ENSG00000102934	16	57290004	57318599	87	12	50	1.865	0.031088	PLLP
ENSG00000103942	15	83509838	83654661	237	29	50	1.8648	0.031106	HOMER2
ENSG00000088002	19	49055332	49102682	263	21	50	1.8647	0.031109	SULT2B1
ENSG00000137880	15	41056218	41059906	2	1	50	1.8646	0.031119	GCHFR
ENSG00000091262	16	16242785	16317379	190	26	50	1.8643	0.03114	ABCC6
ENSG00000197892	8	28924796	29120641	376	30	50	1.8619	0.031309	KIF13B
ENSG00000189007	6	143743969	143771810	81	3	50	1.8611	0.031366	ADAT2
ENSG00000182795	1	207191866	207206101	5	3	50	1.861	0.031373	C1orf116
ENSG00000059588	1	234527059	234614849	408	43	50	1.8602	0.031429	TARBP1
ENSG00000008018	6	170844205	170862429	59	7	50	1.8601	0.031435	PSMB1
ENSG00000169583	9	139889087	139891255	4	2	50	1.8599	0.031451	CLIC3
ENSG00000147655	8	108911544	109095913	388	32	50	1.8596	0.031471	RSPO2
ENSG00000166398	19	34745442	34846491	215	21	50	1.8585	0.031548	KIAA0355
ENSG00000166743	16	20634559	20710212	176	15	50	1.8575	0.031621	ACSM1
ENSG00000168575	8	42273993	42397069	176	24	50	1.8564	0.0317	SLC20A2
ENSG00000077549	1	19665267	19812066	503	22	50	1.8561	0.03172	CAPZB
ENSG00000028137	1	12227060	12269285	122	15	50	1.8551	0.031788	TNFRSF1B
ENSG00000144597	3	15468862	15484120	20	6	50	1.8551	0.031791	EAF1
ENSG00000167759	19	51559463	51568371	26	6	50	1.8533	0.031921	KLK13
ENSG00000189157	4	77135193	77204933	328	19	50	1.8524	0.031983	FAM47E
ENSG00000048140	5	176074388	176086058	27	3	50	1.8491	0.032221	TSPAN17
ENSG00000167969	16	2289396	2302301	32	4	50	1.8491	0.032225	ECI1
ENSG00000036549	1	78028101	78149104	166	16	50	1.8477	0.032326	ZZZ3
ENSG00000124201	20	47854483	47894963	110	8	50	1.8473	0.032349	ZNFX1
ENSG00000197587	1	46972668	46979898	19	5	50	1.8471	0.032369	DMBX1
ENSG00000122299	16	11844442	11891123	114	16	50	1.847	0.032376	ZC3H7A
ENSG00000206562	3	15422782	15482073	109	11	50	1.8465	0.032411	METTL6
ENSG00000160161	19	19649057	19657468	19	2	50	1.8463	0.032424	CILP2
ENSG00000162493	1	13909960	13944452	100	23	50	1.8461	0.032442	PDPN
ENSG00000269259	10	102882536	102883624	1	1	50	1.8455	0.03248
ENSG00000136939	9	125486269	125487204	1	1	50	1.8454	0.03249	OR1L4
ENSG00000157741	7	138915102	138992982	108	12	50	1.8443	0.032573	UBN2
ENSG00000102967	16	72042487	72058954	45	8	50	1.8436	0.032622	DHODH
ENSG00000123154	19	12777614	12786646	12	6	50	1.8435	0.032629	WDR83
ENSG00000221988	6	32121218	32134011	37	13	50	1.8412	0.032793	PPT2
ENSG00000179104	12	83080659	83528649	1205	84	50	1.8398	0.032901	TMTC2
ENSG00000188672	1	25688740	25756683	69	4	50	1.8396	0.032916	RHCE
ENSG00000184497	13	114462216	114514926	162	14	50	1.8392	0.032946	TMEM255B
ENSG00000169427	8	140613081	140715299	270	39	50	1.8391	0.03295	KCNK9
ENSG00000162244	3	52027616	52029958	3	2	50	1.8391	0.032952	RPL29
ENSG00000109079	17	26662628	26674035	17	6	50	1.8379	0.033037	TNFAIP1
ENSG00000186654	22	45064593	45133561	385	54	50	1.8379	0.033037	PRR5
ENSG00000184677	1	22778344	22857650	122	12	50	1.837	0.033103	ZBTB40
ENSG00000237289	15	43885252	43897099	16	2	50	1.8369	0.03311	CKMT1B
ENSG00000160951	19	14583278	14586174	9	4	50	1.8363	0.033155	PTGER1
ENSG00000188596	12	96883349	97269333	1050	35	50	1.8356	0.033209	CFAP54
ENSG00000183036	21	41239243	41301322	278	43	50	1.8318	0.03349	PCP4
ENSG00000033327	11	77926343	78129394	330	5	50	1.8316	0.033504	GAB2
ENSG00000173011	4	7043626	7059679	47	9	50	1.8315	0.033514	TADA2B
ENSG00000146416	6	143381633	143661441	476	48	50	1.8308	0.033565	AIG1
ENSG00000176428	7	73082155	73086442	8	2	50	1.8293	0.033681	VPS37D
ENSG00000142025	19	42348806	42356401	8	4	50	1.8292	0.033681	DMRTC2
ENSG00000184811	17	1182957	1204281	106	16	50	1.8263	0.0339	TUSC5
ENSG00000177425	12	79968759	80084877	115	11	50	1.8262	0.033908	PAWR
ENSG00000173826	17	61600695	61626338	48	10	50	1.8262	0.033909	KCNH6
ENSG00000183475	15	101142739	101191910	117	16	50	1.8261	0.033916	ASB7
ENSG00000117090	1	160577890	160617085	121	22	50	1.8258	0.033942	SLAMF1
ENSG00000040487	1	19638820	19655794	79	11	50	1.8252	0.033984	PQLC2
ENSG00000242866	15	43891596	44010458	100	9	50	1.8238	0.034088	STRC
ENSG00000142961	1	47073387	47082563	18	2	50	1.8225	0.034192	MOB3C
ENSG00000110011	11	63997750	64001758	8	4	50	1.8215	0.034264	DNAJC4
ENSG00000146066	5	175815748	175816772	5	2	50	1.821	0.034305	HIGD2A
ENSG00000105705	19	19386827	19431653	87	9	50	1.8209	0.034311	SUGP1
ENSG00000144354	2	174219548	174233725	42	8	50	1.8207	0.034327	CDCA7
ENSG00000106086	7	30067020	30170096	183	8	50	1.8206	0.034336	PLEKHA8
ENSG00000162300	11	64851695	64855870	2	1	50	1.8203	0.034357	ZFPL1
ENSG00000183748	10	17851362	17953178	19	7	50	1.8199	0.034387
ENSG00000120645	12	175931	287626	359	48	50	1.8197	0.034404	IQSEC3
ENSG00000109171	4	48343339	48428229	207	14	50	1.8196	0.034409	SLAIN2
ENSG00000101417	20	32294512	32308125	28	5	50	1.8184	0.034498	PXMP4
ENSG00000166478	11	9481866	9550071	123	14	50	1.8179	0.034538	ZNF143
ENSG00000112584	6	170599791	170716153	281	16	50	1.8147	0.034783	FAM120B
ENSG00000186007	1	205350506	205425082	189	29	50	1.8139	0.034847	LEMD1
ENSG00000130950	9	97077605	97090926	13	5	50	1.8131	0.034909	NUTM2F
ENSG00000036530	14	100150641	100193638	108	14	50	1.8127	0.034936	CYP46A1
ENSG00000174943	16	29916333	29938356	34	5	50	1.8119	0.035002	KCTD13
ENSG00000134852	4	56294070	56413305	405	12	50	1.8116	0.035021	CLOCK
ENSG00000181733	19	8841316	8842371	2	1	50	1.8102	0.035132	OR2Z1
ENSG00000205269	6	11537938	11583757	147	17	50	1.8098	0.035167	TMEM170B
ENSG00000185721	22	31795509	31924726	271	19	50	1.8087	0.035249	DRG1
ENSG00000130193	8	143808621	143818345	23	6	50	1.8084	0.035272	THEM6
ENSG00000165553	14	77731826	77737655	9	4	50	1.8079	0.035309	NGB
ENSG00000175356	11	9041071	9159661	300	38	50	1.8076	0.035338	SCUBE2
ENSG00000075290	10	102222798	102243501	38	3	50	1.8056	0.035488	WNT8B
ENSG00000097033	1	87170259	87213867	66	10	50	1.8056	0.035489	SH3GLB1
ENSG00000169193	7	23636998	23684327	66	10	50	1.8052	0.035522	CCDC126
ENSG00000117906	15	77223960	77242601	25	9	50	1.805	0.03554	RCN2
ENSG00000244045	17	26684604	26708716	46	5	50	1.8044	0.035585	TMEM199
ENSG00000091513	3	133464800	133497850	101	13	50	1.8026	0.035723	TF
ENSG00000259060	14	21051051	21077954	112	26	50	1.8001	0.035922	RNASE11
ENSG00000173464	14	21051054	21078043	112	26	50	1.8001	0.035922	RNASE11
ENSG00000109084	17	26646121	26655707	10	4	50	1.7997	0.035954	TMEM97
ENSG00000103512	16	14927538	14990017	4	2	50	1.7986	0.036038	NOMO1
ENSG00000182185	14	68286496	69196935	1892	98	50	1.7976	0.036124	RAD51B
ENSG00000115241	2	27604061	27632554	35	5	50	1.7972	0.036151	PPM1G
ENSG00000179172	1	12907261	12908578	3	1	50	1.7967	0.036189	HNRNPCL1
ENSG00000205358	16	56703726	56705041	5	3	50	1.7953	0.036304	MT1H
ENSG00000100023	22	22006559	22054304	171	18	50	1.7949	0.036337	PPIL2
ENSG00000169442	1	26644448	26647014	12	3	50	1.7937	0.036427	CD52
ENSG00000158859	1	161154098	161168846	24	8	50	1.7935	0.036449	ADAMTS4
ENSG00000166923	15	33010175	33026870	52	9	50	1.7922	0.036547	GREM1
ENSG00000077498	11	88910620	89028927	300	17	50	1.7916	0.036598	TYR
ENSG00000106404	7	100875373	100882101	15	5	50	1.791	0.036645	CLDN15
ENSG00000164151	5	5420777	5490347	95	8	50	1.7904	0.036695	ICE1
ENSG00000152092	1	176826438	177134109	655	51	50	1.7902	0.036714	ASTN1
ENSG00000167972	16	2325882	2390747	92	15	50	1.7892	0.036789	ABCA3
ENSG00000186792	3	50330262	50336899	4	2	50	1.7891	0.036799	HYAL3
ENSG00000174326	17	6944949	6947242	4	2	50	1.7879	0.036899	SLC16A11
ENSG00000132970	13	27131840	27263085	390	22	50	1.7878	0.036906	WASF3
ENSG00000115896	2	198669426	199437305	1355	62	50	1.7872	0.036952	PLCL1
ENSG00000186111	19	3630181	3700477	171	22	50	1.787	0.036968	PIP5K1C
ENSG00000085721	16	15153879	15188174	57	11	50	1.787	0.036969	RRN3
ENSG00000163013	2	73481810	73511559	48	15	50	1.7866	0.037	FBXO41
ENSG00000204178	1	25757388	25826700	97	3	50	1.7864	0.037021	TMEM57
ENSG00000179058	9	132374504	132383055	28	6	50	1.786	0.037047	C9orf50
ENSG00000103024	16	1820287	1821731	1	1	50	1.7848	0.03715	NME3
ENSG00000166963	15	43803156	43823818	21	5	50	1.7842	0.037198	MAP1A
ENSG00000261787	8	67858736	67874825	12	4	50	1.784	0.037214	TCF24
ENSG00000184988	17	41363854	41372061	10	3	50	1.7836	0.037247	TMEM106A
ENSG00000215066	9	6467618	6470375	11	3	50	1.7833	0.037266
ENSG00000214960	7	16130817	16460947	965	41	50	1.7817	0.0374	ISPD
ENSG00000140986	16	1993975	2007607	64	20	50	1.781	0.03746	RPL3L
ENSG00000115317	2	74756504	74760472	3	2	50	1.7809	0.037464	HTRA2
ENSG00000126432	11	64085560	64089283	3	2	50	1.7808	0.037475	PRDX5
ENSG00000204305	6	32148745	32152101	11	5	50	1.7805	0.037495	AGER
ENSG00000182346	13	106118216	106143383	121	11	50	1.7803	0.037513	DAOA
ENSG00000182307	8	146277764	146281416	6	3	50	1.7797	0.037561	C8orf33
ENSG00000150403	13	114145310	114204542	375	12	50	1.7789	0.037629	TMCO3
ENSG00000120896	8	22402499	22433301	63	19	50	1.7772	0.037768	SORBS3
ENSG00000134313	2	8865408	8977760	173	18	50	1.7768	0.037797	KIDINS220
ENSG00000172638	11	65633912	65641063	13	2	50	1.7767	0.037809	EFEMP2
ENSG00000176834	12	118501398	118573831	230	37	50	1.7752	0.037929	VSIG10
ENSG00000125207	12	130822432	130857182	98	15	50	1.7746	0.037979	PIWIL1
ENSG00000122679	7	45197390	45225901	198	9	50	1.7744	0.038002	RAMP3
ENSG00000184530	6	127840600	127912962	280	14	50	1.7742	0.038018	C6orf58
ENSG00000101474	20	24943561	24973615	88	9	50	1.7741	0.038023	APMAP
ENSG00000236311	10	102849078	102890883	118	15	50	1.7711	0.03827	TLX1NB
ENSG00000145945	6	3849620	3851551	2	1	50	1.7708	0.038294	FAM50B
ENSG00000228474	2	27293340	27294641	1	1	50	1.7696	0.0384	OST4
ENSG00000089154	12	120565007	120632513	84	6	50	1.7671	0.03861	GCN1L1
ENSG00000170054	14	94929054	94946026	82	19	50	1.767	0.038617	SERPINA9
ENSG00000204291	9	101705461	101833069	320	32	50	1.7663	0.03867	COL15A1
ENSG00000204673	19	50372295	50381716	15	3	50	1.7661	0.038692	AKT1S1
ENSG00000138028	2	27321757	27341995	28	5	50	1.7661	0.038693	CGREF1
ENSG00000106819	9	95218487	95244788	49	7	50	1.7651	0.038774	ASPN
ENSG00000213339	19	10812106	10824113	23	5	50	1.765	0.03878	QTRT1
ENSG00000048540	12	16701307	16763528	53	14	50	1.7648	0.038801	LMO3
ENSG00000197077	22	25348697	25593415	608	53	50	1.7644	0.038829	KIAA1671
ENSG00000182645	10	118083940	118139541	150	18	50	1.7642	0.03885	CCDC172
ENSG00000239704	17	15339332	15406922	199	25	50	1.7641	0.038859	CDRT4
ENSG00000145335	4	90645250	90759466	356	21	50	1.7632	0.038935	SNCA
ENSG00000139304	12	80799774	81072802	639	46	50	1.7631	0.038944	PTPRQ
ENSG00000136869	9	120466610	120479149	25	7	50	1.7629	0.038959	TLR4
ENSG00000165899	12	80603233	80772870	342	27	50	1.7589	0.039296	OTOGL
ENSG00000180432	3	42897497	42917633	46	9	50	1.7586	0.039324	CYP8B1
ENSG00000116652	1	64014588	64015405	2	1	50	1.7585	0.039331	DLEU2L
ENSG00000099260	1	100111499	100160097	125	16	50	1.7583	0.039351	PALMD
ENSG00000163191	1	152004982	152020383	21	3	50	1.7579	0.039385	S100A11
ENSG00000178460	8	67782984	67834283	57	8	50	1.7577	0.039401	MCMDC2
ENSG00000118785	4	88896819	88904562	20	6	50	1.7574	0.039429	SPP1
ENSG00000131467	17	40976402	40995774	5	3	50	1.7562	0.039526	PSME3
ENSG00000170426	12	57316938	57328189	32	5	50	1.7546	0.039661	SDR9C7
ENSG00000214113	6	5102827	5261172	530	33	50	1.7546	0.039665	LYRM4
ENSG00000168439	11	63952744	63972015	35	7	50	1.7543	0.039688	STIP1
ENSG00000163626	4	73921797	73935472	10	3	50	1.7534	0.039765	COX18
ENSG00000136261	7	16685756	16746148	194	26	50	1.753	0.039798	BZW2
ENSG00000176563	17	40950810	40963605	4	2	50	1.7527	0.039825	CNTD1
ENSG00000055147	5	153369688	153418496	112	7	50	1.7521	0.039876	FAM114A2
ENSG00000162739	1	160454820	160493052	100	20	50	1.752	0.039889	SLAMF6
ENSG00000104823	19	39306062	39322645	42	7	50	1.751	0.039972	ECH1
ENSG00000164270	5	147830595	148056798	539	30	50	1.7509	0.039978	HTR4
ENSG00000133606	7	140152840	140179369	66	4	50	1.7505	0.040017	MKRN1
ENSG00000149806	11	64888100	64889945	3	2	50	1.7492	0.040126	FAU
ENSG00000113119	5	140019012	140024993	10	3	50	1.7492	0.040128	TMCO6
ENSG00000165076	7	141536086	141541287	27	3	50	1.7489	0.040155	PRSS37
ENSG00000104221	8	37700786	37707422	8	2	50	1.7477	0.040257	BRF2
ENSG00000169641	1	23410516	23504301	152	15	50	1.7471	0.040308	LUZP1
ENSG00000127928	7	93220885	93540577	827	49	50	1.7467	0.040349	GNGT1
ENSG00000170522	4	110967002	111120355	461	58	50	1.746	0.040403	ELOVL6
ENSG00000269058	19	16589868	16607003	54	5	50	1.746	0.040408	CALR3
ENSG00000187609	9	140201348	140317714	287	46	50	1.7458	0.040422	EXD3
ENSG00000068079	17	41158742	41166473	15	4	50	1.7456	0.040436	IFI35
ENSG00000124256	20	56178902	56195632	46	14	50	1.7452	0.040471	ZBP1
ENSG00000077327	10	22634399	22743153	137	8	50	1.7451	0.04048	SPAG6
ENSG00000266964	19	35629712	35634013	5	1	50	1.745	0.040493	FXYD1
ENSG00000101367	20	31407699	31438211	71	14	50	1.7441	0.040575	MAPRE1
ENSG00000118495	6	144261437	144385735	291	32	50	1.743	0.040668	PLAGL1
ENSG00000169062	13	115047059	115071283	65	13	50	1.7425	0.040712	UPF3A
ENSG00000198793	1	11166592	11322564	309	9	50	1.7416	0.04079	MTOR
ENSG00000070950	3	8817088	9005457	738	33	50	1.7416	0.040794	RAD18
ENSG00000142751	1	27202624	27216788	19	4	50	1.7409	0.040849	GPN2
ENSG00000172243	12	10269376	10282857	57	5	50	1.7383	0.041077	CLEC7A
ENSG00000198933	17	45771447	45789416	45	10	50	1.7381	0.041095	TBKBP1
ENSG00000141524	17	76106539	76128488	78	24	50	1.7374	0.041157	TMC6
ENSG00000168765	1	110198703	110208118	21	6	50	1.7374	0.041158	GSTM4
ENSG00000102595	13	96453834	96705736	459	21	50	1.7366	0.041228	UGGT2
ENSG00000123908	8	141541264	141645718	310	34	50	1.7361	0.04127	AGO2
ENSG00000007047	19	45582546	45808541	684	56	50	1.736	0.04128	MARK4
ENSG00000189068	19	54544079	54567207	89	17	50	1.7356	0.041313	VSTM1
ENSG00000110713	11	3692313	3819022	351	21	50	1.7354	0.041338	NUP98
ENSG00000198033	13	19747910	19755992	60	6	50	1.735	0.041367	TUBA3C
ENSG00000101115	20	50400581	50419059	73	15	50	1.7341	0.041447	SALL4
ENSG00000148702	10	115310596	115349361	166	26	50	1.7337	0.041488	HABP2
ENSG00000109072	17	26691290	26700110	20	3	50	1.7336	0.041496	VTN
ENSG00000166682	11	113558272	113577095	56	11	50	1.732	0.041633	TMPRSS5
ENSG00000080031	19	55692616	55720874	105	23	50	1.732	0.041635	PTPRH
ENSG00000089639	19	19740285	19754476	22	7	50	1.7311	0.041719	GMIP
ENSG00000152253	2	169690642	169769881	183	22	50	1.731	0.041723	SPC25
ENSG00000125656	19	6361463	6368919	39	7	50	1.7306	0.041762	CLPP
ENSG00000147485	8	52232138	52722005	1477	53	50	1.7303	0.04179	PXDNL
ENSG00000172296	20	12989627	13147411	734	49	50	1.73	0.041817	SPTLC3
ENSG00000157992	2	27665233	27669348	3	1	50	1.7296	0.041849	KRTCAP3
ENSG00000197506	9	86890372	86955672	210	28	50	1.7279	0.042007	SLC28A3
ENSG00000135632	2	73441350	73454365	23	6	50	1.7273	0.042053	SMYD5
ENSG00000175787	9	97021593	97063736	166	18	50	1.7266	0.042117	ZNF169
ENSG00000073008	19	45147098	45166850	40	8	50	1.7261	0.042162	PVR
ENSG00000125741	19	46030685	46105470	188	30	50	1.7255	0.042223	OPA3
ENSG00000188554	17	41322498	41363708	75	3	50	1.7254	0.042225	NBR1
ENSG00000112175	6	55618443	55740362	225	33	50	1.7247	0.042294	BMP5
ENSG00000183019	19	7741514	7744712	10	5	50	1.7235	0.042399	MCEMP1
ENSG00000267060	17	41120105	41132545	14	3	50	1.7215	0.042577	PTGES3L
ENSG00000124227	20	56793551	56803709	24	6	50	1.7213	0.042596	ANKRD60
ENSG00000183476	15	78370150	78397251	70	16	50	1.7205	0.042667	SH2D7
ENSG00000253368	1	27320198	27327389	6	2	50	1.7202	0.042697	TRNP1
ENSG00000158796	1	161090764	161102478	11	4	50	1.72	0.042714	DEDD
ENSG00000167476	19	2252251	2269758	65	14	50	1.7189	0.042816	JSRP1
ENSG00000164690	7	155592680	155604967	23	9	50	1.7185	0.042854	SHH
ENSG00000109265	4	57036361	57194791	502	63	50	1.7183	0.042867	KIAA1211
ENSG00000100578	14	58894103	59015216	96	20	50	1.7183	0.042872	KIAA0586
ENSG00000102580	13	96329393	96447243	113	18	50	1.7181	0.042891	DNAJC3
ENSG00000103528	16	19179293	19279652	247	39	50	1.7167	0.043019	SYT17
ENSG00000204314	6	32116136	32122150	6	3	50	1.7154	0.043137	PRRT1
ENSG00000134910	11	125461607	125495110	142	9	50	1.7153	0.043146	STT3A
ENSG00000105976	7	116312444	116438440	173	26	50	1.7151	0.043165	MET
ENSG00000150625	4	176554085	176923815	1095	75	50	1.7149	0.043179	GPM6A
ENSG00000061938	3	195590235	195638816	119	20	50	1.7134	0.043317	TNK2
ENSG00000063169	19	48111453	48206533	281	18	50	1.713	0.043358	GLTSCR1
ENSG00000113810	3	160117062	160152750	61	10	50	1.7129	0.043369	SMC4
ENSG00000183808	8	94741584	94753245	19	4	50	1.7103	0.043606	RBM12B
ENSG00000126249	19	34895289	34917073	48	9	50	1.7097	0.043664	PDCD2L
ENSG00000039068	16	68771128	68869451	279	19	50	1.7094	0.043684	CDH1
ENSG00000064419	7	128594948	128695198	210	21	50	1.7092	0.043705	TNPO3
ENSG00000127311	12	66696325	66737423	84	6	50	1.709	0.04373	HELB
ENSG00000106400	7	100860949	100867471	21	5	50	1.7088	0.043746	ZNHIT1
ENSG00000198225	6	63921351	63922929	10	2	50	1.7079	0.043827	FKBP1C
ENSG00000056558	9	123664671	123691451	85	8	50	1.7072	0.043893	TRAF1
ENSG00000125170	16	57505863	57521239	47	13	50	1.7061	0.043997	DOK4
ENSG00000174327	17	6939394	6943440	9	3	50	1.7061	0.043998	SLC16A13
ENSG00000183255	21	46269500	46293752	87	14	50	1.7056	0.044044	PTTG1IP
ENSG00000168818	4	4417469	4544073	294	15	50	1.7041	0.044177	STX18
ENSG00000127241	3	186935942	187009810	215	35	50	1.7041	0.044182	MASP1
ENSG00000131016	6	151561134	151679692	481	55	50	1.7028	0.044301	AKAP12
ENSG00000135298	6	69345259	70099403	1953	64	50	1.7015	0.044422	BAI3
ENSG00000151893	10	120433679	120514761	201	20	50	1.701	0.044474	CACUL1
ENSG00000144283	2	159313476	159539391	584	19	50	1.6996	0.044599	PKP4
ENSG00000122035	13	27844464	27847827	5	2	50	1.6995	0.044609	RASL11A
ENSG00000182256	15	27216429	27778373	1642	150	50	1.6987	0.044684	GABRG3
ENSG00000146376	6	129897277	130031370	380	37	50	1.6985	0.044709	ARHGAP18
ENSG00000148925	11	13409548	13484844	171	13	50	1.698	0.044758	BTBD10
ENSG00000120658	13	43787654	44361044	1325	67	50	1.6971	0.04484	ENOX1
ENSG00000070915	16	56899119	56949762	211	23	50	1.697	0.044844	SLC12A3
ENSG00000196569	6	129204342	129837714	1495	64	50	1.6962	0.044924	LAMA2
ENSG00000091157	18	54318574	54698828	725	48	50	1.6954	0.045002	WDR7
ENSG00000183813	3	32993066	32997841	8	2	50	1.6945	0.045087	CCR4
ENSG00000048991	2	136289025	136482840	205	17	50	1.6935	0.045177	R3HDM1
ENSG00000129221	17	6297013	6338519	189	34	50	1.6935	0.045181	AIPL1
ENSG00000061918	4	156680144	156728743	126	23	50	1.6933	0.045203	GUCY1B3
ENSG00000060982	12	24964295	25102393	504	39	50	1.6928	0.045248	BCAT1
ENSG00000048162	5	175810949	175815976	11	3	50	1.6918	0.045344	NOP16
ENSG00000164929	8	104152938	104242533	309	31	50	1.6892	0.045589	BAALC
ENSG00000132612	16	69345259	69358949	35	6	50	1.6887	0.045636	VPS4A
ENSG00000163006	2	109403213	109501933	175	13	50	1.6882	0.045691	CCDC138
ENSG00000178234	7	151722759	151819425	130	7	50	1.688	0.045708	GALNT11
ENSG00000188997	11	77882295	77899868	48	7	50	1.6875	0.045756	KCTD21
ENSG00000128655	2	178487980	178973066	1523	40	50	1.6867	0.045828	PDE11A
ENSG00000204304	6	32152512	32157963	10	4	50	1.6864	0.045859	PBX2
ENSG00000197653	12	124247042	124420753	403	33	50	1.6864	0.045863	DNAH10
ENSG00000064703	1	112297867	112310638	41	6	50	1.6859	0.045906	DDX20
ENSG00000064726	15	83685174	83736106	117	16	50	1.6854	0.045951	BTBD1
ENSG00000153066	16	11772936	11836734	168	16	50	1.6854	0.045953	TXNDC11
ENSG00000129159	11	17756359	17804602	121	18	50	1.6846	0.046031	KCNC1
ENSG00000004139	17	26691378	26728065	74	7	50	1.6834	0.046145	SARM1
ENSG00000147894	9	27546544	27573864	106	14	50	1.6834	0.046153	C9orf72
ENSG00000092094	14	20914570	20923264	38	5	50	1.6829	0.0462	OSGEP
ENSG00000141522	17	79825597	79829282	5	1	50	1.6816	0.046321	ARHGDIA
ENSG00000149782	11	64018995	64036622	24	8	50	1.6814	0.046346	PLCB3
ENSG00000041880	3	51976361	51982883	7	3	50	1.6813	0.046356	PARP3
ENSG00000141570	17	77765931	77775482	14	5	50	1.6795	0.046526	CBX8
ENSG00000147606	8	92221722	92410378	367	31	50	1.6789	0.046581	SLC26A7
ENSG00000111445	12	118451393	118470935	61	14	50	1.6787	0.046606	RFC5
ENSG00000153064	4	102332443	102995969	1635	75	50	1.6785	0.046623	BANK1
ENSG00000182831	16	9185505	9215497	80	11	50	1.678	0.046673	C16orf72
ENSG00000235194	14	23764852	23772057	6	2	50	1.6779	0.046679	PPP1R3E
ENSG00000186866	21	46683843	46707813	60	7	50	1.6779	0.046684	POFUT2
ENSG00000135624	2	73460548	73480149	34	6	50	1.6777	0.046707	CCT7
ENSG00000185379	17	33426811	33448541	26	8	50	1.6753	0.046935	RAD51D
ENSG00000188694	21	31653629	31655276	5	2	50	1.6732	0.04714	KRTAP24-1
ENSG00000197713	2	210867289	210886300	21	7	50	1.6731	0.047151	RPE
ENSG00000261210	16	19297061	19333467	123	14	50	1.6728	0.04718	CLEC19A
ENSG00000157766	15	89346674	89418585	244	40	50	1.6726	0.047205	ACAN
ENSG00000131966	14	58666798	58701750	57	9	50	1.6725	0.047212	ACTR10
ENSG00000184347	5	168088745	168728133	2204	164	50	1.6724	0.04722	SLIT3
ENSG00000104946	19	50380682	50392005	18	5	50	1.6724	0.047224	TBC1D17
ENSG00000100068	22	25747385	25801344	156	22	50	1.6723	0.04723	LRP5L
ENSG00000135847	1	180244515	180472089	547	19	50	1.6717	0.047294
ENSG00000179855	19	3585551	3593539	26	8	50	1.6711	0.04735	GIPC3
ENSG00000081189	5	88013975	88199922	313	24	50	1.6707	0.047393	MEF2C
ENSG00000154485	10	127455022	127464390	9	4	50	1.6697	0.047494	MMP21
ENSG00000168792	17	27887565	27894155	7	4	50	1.668	0.047655	ABHD15
ENSG00000137413	6	42018251	42055199	134	24	50	1.6676	0.0477	TAF8
ENSG00000052850	11	44281994	44331716	190	32	50	1.6673	0.047722	ALX4
ENSG00000243147	2	27994584	28210954	301	12	50	1.6673	0.047728	MRPL33
ENSG00000239961	19	54844456	54850421	26	8	50	1.667	0.047753	LILRA4
ENSG00000153446	16	5094123	5116111	60	15	50	1.6669	0.047768	C16orf89
ENSG00000214681	3	51907737	51909600	2	1	50	1.6664	0.047821	IQCF5
ENSG00000129158	11	17809595	18034709	397	36	50	1.6663	0.047827	SERGEF
ENSG00000100027	22	22051833	22090123	119	22	50	1.666	0.047852	YPEL1
ENSG00000205929	21	34162985	34186053	58	4	50	1.6655	0.047903	C21orf62
ENSG00000188611	10	51942538	52008370	59	8	50	1.6655	0.047907	ASAH2
ENSG00000106823	9	95256365	95298937	100	13	50	1.6652	0.047933	ECM2
ENSG00000196628	18	52889562	53332018	669	48	50	1.665	0.047954	TCF4
ENSG00000004809	6	110745890	110797844	189	27	50	1.6636	0.048101	SLC22A16
ENSG00000171150	2	46926091	46990268	217	21	50	1.6629	0.048165	SOCS5
ENSG00000171819	1	11249398	11256038	13	2	50	1.6621	0.048251	ANGPTL7
ENSG00000173406	1	57460451	59012406	4357	248	50	1.6617	0.048283	DAB1
ENSG00000174407	20	61147660	61167971	112	13	50	1.6605	0.048407	MIR1-1HG
ENSG00000161958	17	7341592	7348256	10	3	50	1.6592	0.048538	FGF11
ENSG00000071242	6	166822852	167319939	1678	136	50	1.6586	0.048599	RPS6KA2
ENSG00000143466	1	206643791	206670223	68	16	50	1.6586	0.0486
ENSG00000162009	16	1122756	1131454	50	11	50	1.6581	0.048652	SSTR5
ENSG00000244687	20	48697661	48732496	66	8	50	1.6572	0.048742	UBE2V1
ENSG00000084734	2	27719709	27746554	39	6	50	1.6562	0.048839	GCKR
ENSG00000125967	20	32244893	32262269	12	4	50	1.6559	0.04887	NECAB3
ENSG00000004142	17	26673659	26684545	11	5	50	1.6548	0.048979	POLDIP2
ENSG00000066654	16	20744986	20753406	18	3	50	1.6547	0.048995	THUMPD1
ENSG00000153707	9	8314246	10612723	9387	428	50	1.6546	0.049005	PTPRD
ENSG00000161048	7	102740223	102790007	67	11	50	1.6545	0.049015	NAPEPLD
ENSG00000144227	2	139428342	139537918	336	40	50	1.6542	0.049042	NXPH2
ENSG00000164209	5	110073837	110100857	51	9	50	1.6542	0.049043	SLC25A46
ENSG00000172794	17	72666717	72743474	130	24	50	1.6537	0.049093	RAB37
ENSG00000162695	1	101361632	101447309	112	11	50	1.6531	0.049153	SLC30A7
ENSG00000065328	10	13203554	13253104	162	30	50	1.6527	0.049191	MCM10
ENSG00000108641	17	19240867	19281495	69	7	50	1.6507	0.049396	B9D1
ENSG00000006638	19	3594504	3606838	51	8	50	1.6507	0.0494	TBXA2R
ENSG00000112499	6	160592093	160698670	307	21	50	1.6506	0.04941	SLC22A2
ENSG00000196620	4	69512348	69536346	62	15	50	1.6496	0.049517	UGT2B15
ENSG00000057149	18	61322431	61329197	12	4	50	1.6492	0.049549	SERPINB3
ENSG00000002822	7	1855429	2272878	1604	27	50	1.6488	0.049595	MAD1L1
ENSG00000188343	8	94710789	94743755	34	5	50	1.6487	0.049601	FAM92A1
ENSG00000140391	15	77336359	77376326	28	6	50	1.6473	0.049748	TSPAN3
ENSG00000120800	12	101673887	101780394	242	23	50	1.6468	0.049797	UTP20
ENSG00000104998	19	14142560	14163743	63	8	50	1.6464	0.04984	IL27RA
ENSG00000136574	8	11534468	11617511	252	27	50	1.6461	0.049875	GATA4
ENSG00000028116	2	58134786	58387055	470	24	50	1.6459	0.049892	VRK2
ENSG00000157426	4	57204456	57253666	140	15	50	1.6458	0.049907	AASDH
ENSG00000143815	1	225589204	225616627	68	12	50	1.6457	0.049913	LBR

## Sheet: eTable 7
eTable 7. MAGMA gene-based test results for T2 lesion volume change for genes with p<0.05.
GENE	CHR	START	STOP	NSNPS	NPARAM	N	ZSTAT	P	SYMBOL
ENSG00000119333	9	131395940	131419066	42	6	50	4.1069	2e-05	WDR34
ENSG00000197694	9	131314866	131395941	89	6	50	3.8126	6.88e-05	SPTAN1
ENSG00000049759	18	55711599	56068772	1038	78	50	3.8104	6.94e-05	NEDD4L
ENSG00000214900	14	50448430	50474238	87	14	50	3.79	7.53e-05	LINC01588
ENSG00000116525	1	33611003	33647660	69	4	50	3.693	0.0001108	TRIM62
ENSG00000104219	8	17013538	17082308	201	30	50	3.5813	0.00017095	ZDHHC2
ENSG00000160094	1	33722146	33766320	72	11	50	3.5686	0.00017941	ZNF362
ENSG00000109133	4	41937137	41962589	59	7	50	3.5387	0.00020103	TMEM33
ENSG00000166926	11	60102304	60164069	148	15	50	3.5148	0.00022003	MS4A6E
ENSG00000136937	9	100395908	100436030	26	7	50	3.5102	0.00022391	NCBP1
ENSG00000162775	1	110881128	110889299	11	4	50	3.481	0.00024981	RBM15
ENSG00000136936	9	100437191	100459639	22	7	50	3.4605	0.00026958	XPA
ENSG00000168679	1	110905470	110933704	56	10	50	3.4222	0.0003106	SLC16A4
ENSG00000198570	1	211649864	211666259	46	11	50	3.3924	0.00034637	RD3
ENSG00000117643	1	25943959	26112698	306	25	50	3.3923	0.00034659	MAN1C1
ENSG00000155975	8	17104080	17159936	184	23	50	3.3604	0.00038918	VPS37A
ENSG00000183682	1	39957318	39991607	58	12	50	3.32	0.00045015	BMP8A
ENSG00000134248	1	110943871	110950564	14	4	50	3.3159	0.00045667	LAMTOR5
ENSG00000138688	4	123073488	123283913	274	19	50	3.2942	0.0004935	KIAA1109
ENSG00000197045	14	54941202	54955914	16	4	50	3.2225	0.00063549	GMFB
ENSG00000136925	9	100362362	100395962	27	9	50	3.2135	0.0006557	TSTD2
ENSG00000178732	3	194115550	194119995	15	2	50	3.1956	0.0006978	GP5
ENSG00000100528	14	54893654	54908149	26	4	50	3.1704	0.00076102	CNIH1
ENSG00000152034	6	100367786	100442123	159	20	50	3.1702	0.0007616	MCHR2
ENSG00000166928	11	60146003	60185161	101	11	50	3.1629	0.00078115	MS4A14
ENSG00000172175	18	56338618	56417371	193	18	50	3.139	0.00084761	MALT1
ENSG00000116396	1	110753965	110825722	223	24	50	3.1314	0.00086985	KCNC4
ENSG00000135638	2	73143389	73162020	20	6	50	3.129	0.0008769	EMX1
ENSG00000160932	8	144099399	144105249	14	5	50	3.1175	0.00091202	LY6E
ENSG00000213741	14	50043390	50065408	44	5	50	3.1077	0.00094266	RPS29
ENSG00000185052	20	19193290	19703581	1486	96	50	3.0804	0.0010337	SLC24A3
ENSG00000258429	16	69362524	69364498	5	2	50	3.0514	0.0011387	PDF
ENSG00000213886	6	29523292	29527702	24	4	50	3.0486	0.0011496	UBD
ENSG00000163563	1	158801107	158819296	37	7	50	3.0409	0.0011792	MNDA
ENSG00000110448	11	60869867	60895324	40	8	50	3.0361	0.0011984	CD5
ENSG00000158104	12	122277433	122301502	62	8	50	3.0298	0.0012235	HPD
ENSG00000109472	4	166282346	166419472	578	23	50	3.0013	0.001344	CPE
ENSG00000110801	12	122326637	122356203	68	9	50	2.9907	0.0013918	PSMD9
ENSG00000132196	1	162760492	162782607	37	11	50	2.9879	0.0014044	HSD17B7
ENSG00000117143	1	162531323	162569627	64	10	50	2.9838	0.0014235	UAP1
ENSG00000180433	1	158724510	158725681	2	1	50	2.9813	0.0014349	OR6K6
ENSG00000157800	7	139993493	140104233	409	42	50	2.9576	0.0015501	SLC37A3
ENSG00000153487	13	111365083	111373421	15	3	50	2.9476	0.0016015	ING1
ENSG00000125648	19	6436090	6465214	115	16	50	2.9266	0.0017135	SLC25A23
ENSG00000112685	6	485133	693117	633	41	50	2.9262	0.0017156	EXOC2
ENSG00000145431	4	157681606	157892546	283	19	50	2.897	0.0018839	PDGFC
ENSG00000169282	3	155755490	156256545	1279	60	50	2.8957	0.0018918	KCNAB1
ENSG00000148702	10	115310596	115349361	167	26	50	2.8923	0.0019122	HABP2
ENSG00000007174	17	11501748	11873065	886	79	50	2.8854	0.0019544	DNAH9
ENSG00000059377	7	139476850	139720125	508	61	50	2.8664	0.0020761	TBXAS1
ENSG00000100711	14	104182067	104200005	39	8	50	2.8663	0.0020765	ZFYVE21
ENSG00000179817	11	18194384	18195827	7	2	50	2.8652	0.0020836	MRGPRX4
ENSG00000111145	12	96588160	96663613	170	32	50	2.8649	0.0020856	ELK3
ENSG00000109471	4	123372625	123377880	6	3	50	2.8624	0.0021022	IL2
ENSG00000143190	1	167190066	167396582	348	21	50	2.8544	0.0021561	POU2F1
ENSG00000179914	1	160846329	160854960	29	1	50	2.8426	0.0022373	ITLN1
ENSG00000197445	16	73160536	73178346	35	9	50	2.8422	0.0022399	C16orf47
ENSG00000124225	20	56223448	56286592	206	31	50	2.8398	0.0022568	PMEPA1
ENSG00000142920	1	33546705	33586131	44	10	50	2.8375	0.0022735	AZIN2
ENSG00000167987	11	60897728	60929089	106	5	50	2.8332	0.0023041	VPS37C
ENSG00000132603	16	69373333	69377014	14	5	50	2.8171	0.0024233	NIP7
ENSG00000188976	1	879584	894689	45	6	50	2.8118	0.0024629	NOC2L
ENSG00000215131	16	3543484	3545480	6	2	50	2.8102	0.0024752	C16orf90
ENSG00000054983	14	88304164	88460009	680	31	50	2.806	0.0025082	GALC
ENSG00000001084	6	53362139	53481768	363	52	50	2.8013	0.0025447	GCLC
ENSG00000166927	11	60145955	60163424	30	7	50	2.7981	0.0025704	MS4A7
ENSG00000158186	3	138066539	138124375	126	11	50	2.7925	0.0026149	MRAS
ENSG00000032742	13	21140585	21265503	313	15	50	2.7891	0.0026428	IFT88
ENSG00000164113	4	123300121	123350957	87	12	50	2.788	0.002652	ADAD1
ENSG00000149260	11	76777979	76837201	160	29	50	2.7878	0.0026538	CAPN5
ENSG00000110925	12	51454990	51477447	55	10	50	2.7828	0.002695	CSRNP2
ENSG00000119973	10	120352916	120355160	8	3	50	2.7786	0.0027295	PRLHR
ENSG00000122390	16	3493611	3536963	176	15	50	2.7754	0.0027563	NAA60
ENSG00000188674	2	209030067	209054797	92	15	50	2.7753	0.0027578	C2orf80
ENSG00000173812	17	39845137	39848920	1	1	50	2.7737	0.002771	EIF1
ENSG00000113763	5	176237478	176307897	134	28	50	2.7723	0.0027834	UNC5A
ENSG00000233608	2	239756673	239795893	121	33	50	2.7685	0.0028158	TWIST2
ENSG00000137033	9	6215805	6257983	124	15	50	2.7683	0.0028175	IL33
ENSG00000120549	10	23983675	24836772	2250	130	50	2.7582	0.002906	KIAA1217
ENSG00000109255	4	56461396	56502865	137	16	50	2.7411	0.0030614	NMU
ENSG00000160097	1	33327869	33338083	10	3	50	2.7358	0.0031115	FNDC5
ENSG00000172940	3	38307303	38319806	16	2	50	2.735	0.0031195	SLC22A13
ENSG00000135521	6	144164481	144184949	40	7	50	2.7317	0.0031502	LTV1
ENSG00000183785	22	18593097	18629321	95	18	50	2.7287	0.0031793	TUBA8
ENSG00000232560	21	18811208	18821503	25	5	50	2.7278	0.0031877	LINC01549
ENSG00000135973	2	105858200	105859924	1	1	50	2.7276	0.00319	GPR45
ENSG00000137699	11	119981983	120056237	156	21	50	2.7242	0.0032232	TRIM29
ENSG00000163710	3	142534764	142608045	194	29	50	2.7235	0.0032293	PCOLCE2
ENSG00000111432	12	130647004	130650285	10	4	50	2.7196	0.0032676	FZD10
ENSG00000124782	6	7107830	7252213	263	29	50	2.6998	0.0034695	RREB1
ENSG00000214954	8	92114060	92231464	291	11	50	2.699	0.0034778	LRRC69
ENSG00000188626	15	28947100	28983530	44	3	50	2.6935	0.0035358	GOLGA8M
ENSG00000088808	14	104200089	104313927	239	11	50	2.6875	0.0035994	PPP1R13B
ENSG00000149488	20	2517253	2622430	390	27	50	2.6858	0.0036182	TMC2
ENSG00000052802	4	166248775	166264312	60	11	50	2.6844	0.0036327	MSMO1
ENSG00000182667	11	131240373	132206716	2870	209	50	2.684	0.0036375	NTM
ENSG00000173567	2	26531041	26569685	90	17	50	2.6779	0.003704	GPR113
ENSG00000075856	12	108916357	108955176	123	10	50	2.6757	0.0037286	SART3
ENSG00000187961	1	895967	901095	21	5	50	2.674	0.0037472	KLHL17
ENSG00000182674	8	73449626	73850584	1084	60	50	2.6737	0.0037506	KCNB2
ENSG00000120675	13	43597339	43683045	199	10	50	2.6718	0.0037718	DNAJC15
ENSG00000165501	14	50065415	50081390	52	6	50	2.6668	0.0038293	LRR1
ENSG00000085872	19	16628700	16653341	53	12	50	2.662	0.0038839	CHERP
ENSG00000151067	12	2079952	2802108	1915	161	50	2.6599	0.0039079	CACNA1C
ENSG00000109208	4	71226478	71232875	40	9	50	2.6551	0.0039648	SMR3A
ENSG00000167600	19	41698954	41713444	35	9	50	2.6537	0.003981	CYP2S1
ENSG00000169554	2	145141648	145282147	181	34	50	2.6492	0.0040339	ZEB2
ENSG00000129925	16	420773	437113	77	9	50	2.6489	0.0040372	TMEM8A
ENSG00000174417	8	110098850	110131813	86	12	50	2.6366	0.0041867	TRHR
ENSG00000135457	12	51487446	51566926	220	21	50	2.6284	0.0042892	TFCP2
ENSG00000215182	11	1151580	1222364	80	9	50	2.6281	0.0042932	MUC5AC
ENSG00000187871	6	55192267	55267291	527	20	50	2.6263	0.0043159	GFRAL
ENSG00000134686	1	33789224	33896653	304	19	50	2.6249	0.0043337	PHC2
ENSG00000136003	12	108956358	108963160	18	4	50	2.6246	0.0043379	ISCU
ENSG00000168282	14	50087489	50090198	2	1	50	2.6201	0.0043947	MGAT2
ENSG00000241644	7	30737601	30797218	155	26	50	2.6061	0.004579	INMT
ENSG00000150457	13	21547171	21635686	253	18	50	2.5863	0.00485	LATS2
ENSG00000130787	12	123319000	123347507	88	9	50	2.5853	0.0048642	HIP1R
ENSG00000197893	10	115348475	115423886	273	21	50	2.5837	0.0048868	NRAP
ENSG00000119844	2	64751465	64820139	113	6	50	2.5788	0.0049573	AFTPH
ENSG00000176022	1	1167629	1170421	5	2	50	2.575	0.0050121	B3GALT6
ENSG00000076382	17	26904588	26926297	11	6	50	2.562	0.005203	SPAG5
ENSG00000152409	5	78532012	78623038	147	10	50	2.5618	0.0052061	JMY
ENSG00000052723	1	115312100	115323306	3	1	50	2.5577	0.005268	SIKE1
ENSG00000163866	1	35178338	35325417	522	55	50	2.5473	0.0054286	SMIM12
ENSG00000109111	17	26989109	27029697	34	7	50	2.5455	0.0054564	SUPT6H
ENSG00000253313	1	43747554	43751288	5	2	50	2.5396	0.0055491	C1orf210
ENSG00000081087	6	108362613	108487058	324	44	50	2.5374	0.005584	OSTM1
ENSG00000154310	3	170779128	171178197	1021	103	50	2.5268	0.0057559	TNIK
ENSG00000213380	16	69354043	69373570	41	6	50	2.5264	0.0057625	COG8
ENSG00000170775	7	124386051	124405681	39	8	50	2.5261	0.0057671	GPR37
ENSG00000132541	8	99114572	99129469	49	9	50	2.5252	0.0057823	HRSP12
ENSG00000157326	14	24422795	24438488	39	4	50	2.5244	0.0057943	DHRS4
ENSG00000010219	12	4671370	4723325	165	24	50	2.5224	0.005827	DYRK4
ENSG00000214511	12	51347705	51364289	90	10	50	2.5205	0.0058591	HIGD1C
ENSG00000103351	16	3550924	3589048	79	14	50	2.5155	0.0059435	CLUAP1
ENSG00000115839	2	135809835	135933964	174	14	50	2.5149	0.0059527	RAB3GAP1
ENSG00000205129	4	186347394	186370980	71	8	50	2.5135	0.005977	C4orf47
ENSG00000075043	20	62037542	62103993	257	24	50	2.5125	0.0059946	KCNQ2
ENSG00000172349	15	81451916	81605104	393	28	50	2.5108	0.0060225	IL16
ENSG00000011007	1	24069645	24088549	17	6	50	2.5086	0.0060603	TCEB3
ENSG00000153292	6	46965440	47010099	81	15	50	2.5061	0.0061041	GPR110
ENSG00000160208	21	45079429	45115958	45	4	50	2.5032	0.0061546	RRP1B
ENSG00000119630	14	75408537	75422487	22	8	50	2.4992	0.0062232	PGF
ENSG00000082556	8	54138284	54164257	136	12	50	2.4976	0.0062522	OPRK1
ENSG00000124749	6	55921388	56258892	1340	51	50	2.4957	0.0062852	COL21A1
ENSG00000129315	12	49082247	49110681	63	9	50	2.4925	0.0063418	CCNT1
ENSG00000144668	3	37493606	37865005	895	69	50	2.4892	0.0064011	ITGA9
ENSG00000232268	11	4615037	4616243	5	2	50	2.4809	0.006552	OR52I1
ENSG00000108557	17	17584787	17714767	179	22	50	2.4746	0.0066702	RAI1
ENSG00000138246	3	132136370	132257876	236	24	50	2.474	0.0066798	DNAJC13
ENSG00000139160	12	31800094	31826048	67	16	50	2.4703	0.0067493	METTL20
ENSG00000108953	17	1247566	1303672	198	22	50	2.4703	0.0067503	YWHAE
ENSG00000139620	12	49047184	49076021	65	9	50	2.4698	0.0067599	KANSL2
ENSG00000187223	1	152635872	152637135	2	1	50	2.4676	0.0068008	LCE2D
ENSG00000176946	2	242523820	242576864	124	9	50	2.4614	0.0069202	THAP4
ENSG00000091483	1	241660903	241683061	32	7	50	2.4594	0.0069576	FH
ENSG00000119760	2	27873679	27886676	11	3	50	2.455	0.0070436	SUPT7L
ENSG00000141750	17	37366789	37382125	34	9	50	2.4548	0.0070488	STAC2
ENSG00000160213	21	45192393	45196326	10	4	50	2.4546	0.0070516	CSTB
ENSG00000114745	3	39138150	39149854	26	7	50	2.4528	0.0070882	GORASP1
ENSG00000158023	12	122355768	122441833	234	22	50	2.4524	0.0070954	WDR66
ENSG00000166170	14	104022881	104029168	9	2	50	2.4523	0.0070983	BAG5
ENSG00000148671	10	88727949	88743691	50	8	50	2.4503	0.007136	ADIRF
ENSG00000145781	5	115420688	115748459	1466	29	50	2.4501	0.0071404	COMMD10
ENSG00000092094	14	20914570	20923264	38	5	50	2.4476	0.0071898	OSGEP
ENSG00000109107	17	26900133	26904282	2	1	50	2.4456	0.0072314	ALDOC
ENSG00000175467	11	65729160	65747299	50	7	50	2.4455	0.0072321	SART1
ENSG00000179059	4	188916925	188926204	27	7	50	2.4409	0.0073257	ZFP42
ENSG00000048991	2	136289025	136482840	218	19	50	2.4405	0.0073342	R3HDM1
ENSG00000082512	1	211499957	211548288	104	17	50	2.4392	0.0073608	TRAF5
ENSG00000081248	1	201008642	201081694	241	43	50	2.4366	0.0074125	CACNA1S
ENSG00000140030	14	88471468	88478419	19	4	50	2.4315	0.0075184	GPR65
ENSG00000165506	14	50091892	50101948	33	4	50	2.4299	0.0075509	DNAAF2
ENSG00000172037	3	49158547	49170551	9	5	50	2.429	0.0075696	LAMB2
ENSG00000133561	7	150322463	150329473	17	4	50	2.4241	0.0076727	GIMAP6
ENSG00000115008	2	113531492	113542167	26	3	50	2.4198	0.0077643	IL1A
ENSG00000164176	5	83236373	83680611	832	69	50	2.4189	0.0077848	EDIL3
ENSG00000144130	2	113479063	113500456	37	4	50	2.4183	0.0077964	NT5DC4
ENSG00000119392	9	131266979	131304567	44	6	50	2.4171	0.0078225	GLE1
ENSG00000109519	4	7060633	7069924	26	3	50	2.4151	0.0078651	GRPEL1
ENSG00000124207	20	47662849	47713489	102	8	50	2.4143	0.0078818	CSE1L
ENSG00000182621	20	8112824	8949003	2533	157	50	2.4065	0.0080522	PLCB1
ENSG00000113971	3	132276986	132441303	218	25	50	2.4039	0.0081103	NPHP3
ENSG00000047932	6	117639374	117923691	884	48	50	2.4038	0.0081124	GOPC
ENSG00000138039	2	48859428	48982880	444	44	50	2.3972	0.0082601	LHCGR
ENSG00000175334	11	65769550	65771620	9	3	50	2.3964	0.0082781	BANF1
ENSG00000052850	11	44281994	44331716	190	32	50	2.3937	0.0083392	ALX4
ENSG00000177462	1	248084320	248085258	1	1	50	2.3919	0.008381	OR2T8
ENSG00000172487	11	56127691	56128764	7	3	50	2.3879	0.0084714	OR8J1
ENSG00000112983	5	137475455	137514675	42	8	50	2.3873	0.0084853	BRD8
ENSG00000167333	11	4619902	4629489	34	6	50	2.3862	0.0085111	TRIM68
ENSG00000072310	17	17713713	17740325	38	4	50	2.3831	0.0085836	SREBF1
ENSG00000138135	10	90965694	90967071	4	1	50	2.3803	0.0086503	CH25H
ENSG00000106648	7	151653464	151717019	239	28	50	2.3764	0.0087404	GALNTL5
ENSG00000132170	3	12328867	12475855	319	22	50	2.3743	0.0087916	PPARG
ENSG00000132612	16	69345259	69358949	35	6	50	2.3738	0.0088019	VPS4A
ENSG00000188848	4	42112955	42154895	96	11	50	2.3734	0.0088133	BEND4
ENSG00000197641	18	61254223	61271873	20	4	50	2.373	0.008823	SERPINB13
ENSG00000125903	20	207899	210527	8	2	50	2.3719	0.008848	DEFB129
ENSG00000221983	19	18682540	18688360	13	3	50	2.3718	0.0088513	UBA52
ENSG00000234127	6	30152232	30181204	110	15	50	2.3713	0.0088633	TRIM26
ENSG00000181322	3	137980279	138048728	48	14	50	2.3698	0.0088982	NME9
ENSG00000105085	19	16685718	16739873	94	11	50	2.3647	0.0090226	MED26
ENSG00000196428	3	150126122	150184218	136	14	50	2.363	0.0090633	TSC22D2
ENSG00000115526	2	101008327	101034118	54	8	50	2.3616	0.0090986	CHST10
ENSG00000173706	3	124684554	124774802	280	22	50	2.3614	0.0091032	HEG1
ENSG00000203857	1	120049821	120057681	6	1	50	2.3599	0.009141	HSD3B1
ENSG00000157106	16	18816175	18937776	261	12	50	2.3545	0.0092736	SMG1
ENSG00000108591	17	17991200	18011285	35	5	50	2.3534	0.009302	DRG2
ENSG00000198855	12	108908962	108919614	19	6	50	2.3422	0.0095859	FICD
ENSG00000188725	5	60453536	60458301	6	4	50	2.3378	0.0096988	SMIM15
ENSG00000171853	2	3383446	3488865	296	24	50	2.3356	0.0097554	TRAPPC12
ENSG00000137193	6	37137979	37143202	5	2	50	2.3341	0.0097943	PIM1
ENSG00000221944	2	233412779	233415226	9	2	50	2.33	0.0099029	TIGD1
ENSG00000075240	22	46971909	47075688	450	32	50	2.3247	0.010044	GRAMD4
ENSG00000229415	14	36942493	36983034	59	11	50	2.3243	0.010056	SFTA3
ENSG00000198574	1	162365056	162381928	59	7	50	2.3232	0.010085	SH2D1B
ENSG00000165502	14	50085237	50087403	7	2	50	2.3226	0.010101	RPL36AL
ENSG00000112146	6	52916789	52965671	60	9	50	2.3219	0.01012	FBXO9
ENSG00000069869	15	56119120	56285944	617	21	50	2.3207	0.010153	NEDD4
ENSG00000138018	2	26531415	26618759	194	20	50	2.32	0.010172	EPT1
ENSG00000108509	17	4871287	4890960	50	9	50	2.3188	0.010203	CAMTA2
ENSG00000132837	5	78293438	78531861	567	27	50	2.3161	0.010276	DMGDH
ENSG00000105700	19	18668572	18680197	27	4	50	2.3126	0.010371	KXD1
ENSG00000170242	11	11862970	11980870	204	19	50	2.3067	0.010537	USP47
ENSG00000163576	3	19920964	19988517	207	19	50	2.3013	0.010688	EFHB
ENSG00000143320	1	156669398	156675608	7	4	50	2.2969	0.010811	CRABP2
ENSG00000198791	8	17086737	17104387	40	7	50	2.2967	0.010818	CNOT7
ENSG00000140694	16	14529558	14726585	262	15	50	2.2952	0.01086	PARN
ENSG00000242441	2	48844937	48960287	405	35	50	2.2937	0.010903	GTF2A1L
ENSG00000128594	7	127667124	127672160	10	5	50	2.2937	0.010904	LRRC4
ENSG00000183206	18	14507338	14543584	35	7	50	2.2935	0.01091	POTEC
ENSG00000115211	2	27587219	27593353	7	4	50	2.293	0.010923	EIF2B4
ENSG00000197982	1	38272651	38275126	1	1	50	2.2924	0.01094	C1orf122
ENSG00000240303	3	132276982	132379567	121	15	50	2.2923	0.010943	ACAD11
ENSG00000255223	11	56309746	56310757	6	2	50	2.2903	0.011002	OR5M11
ENSG00000175756	1	1309110	1310875	4	2	50	2.2891	0.011037	AURKAIP1
ENSG00000136811	9	131217465	131263571	47	4	50	2.2883	0.011059	ODF2
ENSG00000067082	10	3818188	3827473	19	7	50	2.2821	0.011241	KLF6
ENSG00000100526	14	54863567	54886936	34	6	50	2.2819	0.011248	CDKN3
ENSG00000089169	12	113008184	113336686	575	50	50	2.2797	0.011313	RPH3A
ENSG00000169607	2	113493930	113522254	42	5	50	2.278	0.011363	CKAP2L
ENSG00000185627	11	236546	252983	98	12	50	2.2743	0.011473	PSMD13
ENSG00000094880	5	137523339	137549032	28	6	50	2.2735	0.011497	CDC23
ENSG00000170835	9	135937365	135947248	5	2	50	2.2695	0.01162	CEL
ENSG00000129538	14	21269387	21271437	2	1	50	2.2689	0.011638	RNASE1
ENSG00000168397	2	242576628	242613272	142	15	50	2.2687	0.011642	ATG4B
ENSG00000164978	9	34329504	34343709	31	7	50	2.2639	0.011789	NUDT2
ENSG00000105370	19	51883163	51891214	23	5	50	2.2633	0.011808	LIM2
ENSG00000159455	1	152647771	152659877	32	4	50	2.2628	0.011823	LCE2B
ENSG00000145911	5	177540444	177553088	28	7	50	2.2625	0.011834	N4BP3
ENSG00000187173	1	152670840	152671918	2	1	50	2.26	0.011909	LCE2A
ENSG00000183087	13	114523522	114567046	194	22	50	2.259	0.011943	GAS6
ENSG00000156521	10	71897737	71906432	39	8	50	2.2568	0.01201	TYSND1
ENSG00000164707	7	135365985	135414006	145	17	50	2.2566	0.012016	SLC13A4
ENSG00000164465	6	117774980	117891021	339	25	50	2.2548	0.012074	DCBLD1
ENSG00000163781	3	133317019	133380737	155	13	50	2.2546	0.01208	TOPBP1
ENSG00000227152	1	248604508	248605434	1	1	50	2.2505	0.01221	OR2T7
ENSG00000197608	19	52567719	52599018	98	8	50	2.25	0.012225	ZNF841
ENSG00000118491	6	144185573	144259483	149	23	50	2.2491	0.012254	ZC2HC1B
ENSG00000171497	4	159630286	159644548	17	3	50	2.2477	0.012297	PPID
ENSG00000015153	12	42550906	42632151	132	14	50	2.2462	0.012346	YAF2
ENSG00000092199	14	21677295	21737653	112	12	50	2.246	0.012353	HNRNPC
ENSG00000197535	15	52599480	52821247	569	15	50	2.2454	0.01237	MYO5A
ENSG00000056661	17	36890150	36906070	38	9	50	2.2453	0.012375
ENSG00000134109	3	5229331	5261642	57	13	50	2.2442	0.012409	EDEM1
ENSG00000076513	12	110436991	110477568	61	10	50	2.2426	0.012462	ANKRD13A
ENSG00000205318	6	10633993	10647501	14	4	50	2.2422	0.012474	GCNT6
ENSG00000135932	2	231577560	231685790	169	16	50	2.2417	0.012491	CAB39
ENSG00000167842	17	5389605	5394134	25	7	50	2.2404	0.012532	MIS12
ENSG00000182318	19	58838385	58853698	44	3	50	2.2362	0.012668	ZSCAN22
ENSG00000007202	17	26941458	26972472	19	6	50	2.2362	0.012671	KIAA0100
ENSG00000205560	22	51007290	51017899	50	8	50	2.2347	0.01272	CPT1B
ENSG00000169035	19	51479729	51487355	31	6	50	2.2343	0.01273	KLK7
ENSG00000172260	1	71861623	72748417	1722	79	50	2.2341	0.012737	NEGR1
ENSG00000181240	19	6426048	6433790	20	5	50	2.2328	0.012782	SLC25A41
ENSG00000134198	1	115590632	115632121	151	20	50	2.2315	0.012824	TSPAN2
ENSG00000231672	2	218148742	218621316	1265	55	50	2.2278	0.012946	DIRC3
ENSG00000125388	4	2965335	3042474	234	17	50	2.2227	0.013118	GRK4
ENSG00000181371	11	56257825	56258871	1	1	50	2.2215	0.01316	OR5M8
ENSG00000134200	1	115572415	115576941	22	3	50	2.2196	0.013223	TSHB
ENSG00000103657	15	63900817	64126141	508	18	50	2.2155	0.013363	HERC1
ENSG00000093134	6	133043926	133055904	45	7	50	2.2133	0.013437	VNN3
ENSG00000175229	11	65809423	65816651	14	3	50	2.2129	0.013454	GAL3ST3
ENSG00000136490	17	61773262	61778532	2	1	50	2.2052	0.01372	LIMD2
ENSG00000004455	1	33473585	33546597	89	6	50	2.205	0.013728	AK2
ENSG00000127337	12	69753483	69784576	118	11	50	2.2044	0.013749	YEATS4
ENSG00000184640	17	75276651	75496678	669	64	50	2.2041	0.013758	2023-09-09
ENSG00000129048	3	132316081	132337811	31	8	50	2.2026	0.01381	ACKR4
ENSG00000158402	5	137620954	137674044	106	11	50	2.2013	0.013857	CDC25C
ENSG00000106636	7	44240567	44253893	29	7	50	2.1991	0.013935	YKT6
ENSG00000131389	3	14444076	14530857	226	39	50	2.1981	0.013969	SLC6A6
ENSG00000064393	7	139246316	139477577	412	39	50	2.1982	0.013969	HIPK2
ENSG00000008516	16	3096682	3110727	47	9	50	2.1953	0.01407	MMP25
ENSG00000152147	2	38978676	39012142	67	8	50	2.1949	0.014084	GEMIN6
ENSG00000174111	17	36508111	36556019	73	8	50	2.1943	0.014106
ENSG00000128482	17	19314438	19320589	8	2	50	2.1939	0.014122	RNF112
ENSG00000214944	5	72921983	73237818	894	61	50	2.1918	0.014197	ARHGEF28
ENSG00000221978	1	1321091	1334708	19	5	50	2.1905	0.014246	CCNL2
ENSG00000175920	4	3465033	3503200	267	24	50	2.1839	0.014485	DOK7
ENSG00000255359	11	22868477	22881972	50	5	50	2.1826	0.014532	CCDC179
ENSG00000179178	1	43735665	43739673	7	3	50	2.1813	0.014579	TMEM125
ENSG00000172379	15	80696692	80890278	457	52	50	2.1803	0.014619	ARNT2
ENSG00000185236	19	8454865	8469318	55	10	50	2.1791	0.014662	RAB11B
ENSG00000100425	22	50166931	50221160	117	11	50	2.1776	0.014718	BRD1
ENSG00000100714	14	64854749	64926722	194	24	50	2.1766	0.014754	MTHFD1
ENSG00000186205	1	220960101	220987735	82	17	50	2.1755	0.014795	2023-03-01
ENSG00000005471	7	87031013	87109751	169	13	50	2.1742	0.014844	ABCB4
ENSG00000269099	13	25591541	25591675	1	1	50	2.1722	0.01492	RP11-458I4.1
ENSG00000174307	1	201434620	201438365	12	5	50	2.172	0.014927	PHLDA3
ENSG00000174292	17	7283853	7293093	37	9	50	2.1714	0.014951	TNK1
ENSG00000137822	15	43661419	43699293	59	6	50	2.1707	0.014977	TUBGCP4
ENSG00000198765	1	115397424	115537991	299	17	50	2.1695	0.015024	SYCP1
ENSG00000161654	17	42112003	42144987	42	8	50	2.1683	0.015068	LSM12
ENSG00000171105	19	7112266	7294045	734	76	50	2.1656	0.01517	INSR
ENSG00000115468	2	233470767	233547491	237	30	50	2.1653	0.015181	EFHD1
ENSG00000149716	11	69467844	69490184	40	8	50	2.1631	0.015268	ORAOV1
ENSG00000254901	19	19287712	19303400	58	9	50	2.1618	0.015317	MEF2BNB
ENSG00000204022	10	90346510	90366733	26	7	50	2.1611	0.015342	LIPJ
ENSG00000132581	17	26975374	26989207	11	6	50	2.1604	0.015371	SDF2
ENSG00000174348	1	53527854	53551174	111	13	50	2.1601	0.015382	PODN
ENSG00000167525	17	27030215	27038872	9	3	50	2.1579	0.015469	PROCA1
ENSG00000125384	14	52781023	52795324	41	6	50	2.1556	0.015558	PTGER2
ENSG00000097046	1	91966408	91991321	48	9	50	2.1546	0.015598	CDC7
ENSG00000150269	11	56229945	56230877	7	1	50	2.1539	0.015623	OR5M9
ENSG00000156006	8	18248755	18258728	45	7	50	2.1524	0.015684	NAT2
ENSG00000188257	1	20301925	20306932	13	5	50	2.1507	0.01575	PLA2G2A
ENSG00000069849	3	141594966	141645356	167	16	50	2.1488	0.015825	ATP1B3
ENSG00000204544	6	30951495	30957680	26	6	50	2.1483	0.015845	MUC21
ENSG00000262621	16	3415099	3536960	402	23	50	2.1462	0.01593	LA16c-306E5.2
ENSG00000187527	3	192992579	193096632	320	22	50	2.1423	0.016087	ATP13A5
ENSG00000206483	3	126290625	126327398	85	13	50	2.1418	0.016104	TXNRD3NB
ENSG00000145832	5	135170338	135224326	170	22	50	2.1418	0.016104	SLC25A48
ENSG00000146013	5	137588068	137610360	36	9	50	2.1415	0.016115	GFRA3
ENSG00000186146	4	9446260	9452240	21	3	50	2.14	0.016177	DEFB131
ENSG00000161980	16	96407	103628	23	4	50	2.1383	0.016244	POLR3K
ENSG00000197763	3	126290622	126373998	200	21	50	2.1369	0.016301	TXNRD3
ENSG00000064042	4	41361624	41702061	801	58	50	2.1365	0.016319	LIMCH1
ENSG00000168393	2	242615157	242626406	49	6	50	2.1328	0.016469	DTYMK
ENSG00000130309	19	17666403	17693971	77	15	50	2.1295	0.016606	COLGALT1
ENSG00000139436	12	110367607	110434194	115	13	50	2.1291	0.016623	GIT2
ENSG00000161653	17	42081914	42086431	10	3	50	2.1259	0.016757	NAGS
ENSG00000165630	10	13628927	13672868	94	13	50	2.1256	0.016768	PRPF18
ENSG00000172732	11	65624597	65635124	24	4	50	2.1235	0.016856	MUS81
ENSG00000116171	1	53392901	53517375	449	19	50	2.1235	0.016858	SCP2
ENSG00000121410	19	58856544	58864865	11	2	50	2.1226	0.016893	A1BG
ENSG00000166233	15	72766667	72879692	142	15	50	2.1219	0.016923	ARIH1
ENSG00000168807	16	69221032	69342955	214	18	50	2.1219	0.016924	SNTB2
ENSG00000125304	13	100153671	100216260	120	15	50	2.1206	0.016976	TM9SF2
ENSG00000169972	1	1243947	1247057	4	2	50	2.1201	0.017	PUSL1
ENSG00000184160	4	3768075	3770251	5	2	50	2.1199	0.017009	ADRA2C
ENSG00000106628	7	44154286	44163957	18	5	50	2.1182	0.017077	POLD2
ENSG00000108849	17	42018172	42019836	3	1	50	2.1178	0.017098	PPY
ENSG00000203970	6	49976851	49989694	16	5	50	2.1171	0.017125	DEFB110
ENSG00000127526	19	16660642	16683193	32	9	50	2.1168	0.017138	SLC35E1
ENSG00000091947	17	42088556	42101314	26	6	50	2.1145	0.017237	TMEM101
ENSG00000239887	1	162336698	162356600	74	21	50	2.1133	0.017286	C1orf226
ENSG00000198909	17	61699775	61773663	81	5	50	2.1114	0.01737	MAP3K3
ENSG00000110987	12	122457328	122499948	106	20	50	2.1089	0.017477	BCL7A
ENSG00000100941	14	39644387	39652422	17	5	50	2.1083	0.017504	PNN
ENSG00000162772	1	212738676	212794119	196	32	50	2.1076	0.017533	ATF3
ENSG00000170500	2	100889753	100939195	170	9	50	2.1068	0.017567	LONRF2
ENSG00000179172	1	12907261	12908578	3	1	50	2.1018	0.017785	HNRNPCL1
ENSG00000112981	5	137450866	137475132	36	8	50	2.1008	0.017828	NME5
ENSG00000187612	11	55681126	55682058	9	3	50	2.0953	0.018073	OR5W2
ENSG00000106399	7	7676149	7758238	277	17	50	2.0949	0.018092	RPA3
ENSG00000139722	12	123349882	123380991	33	6	50	2.0947	0.018099	VPS37B
ENSG00000171444	5	112357796	112824527	1742	56	50	2.0933	0.018163	MCC
ENSG00000196684	19	16244838	16269386	62	15	50	2.0921	0.018213	HSH2D
ENSG00000173432	11	18287721	18291524	9	3	50	2.0901	0.018304	SAA1
ENSG00000164976	9	34366668	34376851	25	7	50	2.0898	0.018316	KIAA1161
ENSG00000180251	2	103089762	103150431	244	16	50	2.0878	0.018408	SLC9A4
ENSG00000116497	1	33282368	33324476	54	8	50	2.0861	0.018483	S100PBP
ENSG00000150433	11	124966398	124981659	55	12	50	2.0859	0.018495	TMEM218
ENSG00000091592	17	5402747	5522744	520	19	50	2.0853	0.018519	NLRP1
ENSG00000142657	1	10458649	10480201	49	7	50	2.0853	0.01852	PGD
ENSG00000087111	17	26880401	26898890	12	3	50	2.0851	0.018532	PIGS
ENSG00000139168	12	42705880	42719920	25	5	50	2.0849	0.018537	ZCRB1
ENSG00000172731	10	72058729	72142382	292	26	50	2.0846	0.018553	LRRC20
ENSG00000124783	6	7268539	7347679	412	22	50	2.084	0.018581	SSR1
ENSG00000160602	17	27052915	27070473	22	6	50	2.0839	0.018583	NEK8
ENSG00000110768	11	18343842	18388591	85	9	50	2.083	0.018626	GTF2H1
ENSG00000256087	19	52534632	52598991	188	13	50	2.0797	0.018778	ZNF432
ENSG00000009307	1	115259534	115301297	64	8	50	2.0767	0.018917	CSDE1
ENSG00000163428	3	120043356	120068186	63	8	50	2.0766	0.018919	LRRC58
ENSG00000125735	19	6663148	6670599	24	9	50	2.0756	0.018966	TNFSF14
ENSG00000081377	9	99252523	99382112	103	16	50	2.0754	0.018977	CDC14B
ENSG00000107130	9	132934857	132999583	224	32	50	2.0739	0.019043	NCS1
ENSG00000131153	16	85709804	85723679	49	7	50	2.0727	0.0191	GINS2
ENSG00000121210	4	154387498	154557863	426	50	50	2.0713	0.019167	KIAA0922
ENSG00000134283	12	42632249	42853517	536	16	50	2.0692	0.019263	PPHLN1
ENSG00000185477	4	90157537	90229161	182	25	50	2.0687	0.019289	GPRIN3
ENSG00000164109	4	120976763	120988229	26	4	50	2.0681	0.019315	MAD2L1
ENSG00000127054	1	1246965	1260071	15	4	50	2.0667	0.01938	CPSF3L
ENSG00000197892	8	28924796	29120641	376	30	50	2.0666	0.019386	KIF13B
ENSG00000168803	15	43622872	43646096	53	6	50	2.065	0.019464	ADAL
ENSG00000134072	3	9799026	9811676	16	5	50	2.0649	0.019466	CAMK1
ENSG00000172795	5	112312399	112356667	102	12	50	2.0628	0.019566	DCP2
ENSG00000142208	14	105235686	105262088	71	17	50	2.0625	0.01958	AKT1
ENSG00000160716	1	154540257	154552502	17	6	50	2.0621	0.0196	CHRNB2
ENSG00000215788	1	6521211	6526255	14	5	50	2.0619	0.019609	TNFRSF25
ENSG00000196793	10	44051792	44070066	38	3	50	2.0613	0.019638	ZNF239
ENSG00000143786	1	224622362	224928251	741	37	50	2.0613	0.019639	CNIH3
ENSG00000162522	1	33207486	33240571	51	13	50	2.0604	0.019682	KIAA1522
ENSG00000179407	3	128181282	128186091	21	6	50	2.0578	0.019804	DNAJB8
ENSG00000148082	9	91628060	91793682	390	35	50	2.0564	0.019871	SHC3
ENSG00000167825	11	55702932	55703876	8	2	50	2.0563	0.019875	OR5I1
ENSG00000156395	10	106400859	107024993	1716	45	50	2.0562	0.019881	SORCS3
ENSG00000062282	11	75470557	75512579	42	5	50	2.0548	0.019949	DGAT2
ENSG00000100889	14	24563262	24579807	29	9	50	2.0515	0.02011	PCK2
ENSG00000170540	16	18802991	18813000	20	4	50	2.0496	0.020202	ARL6IP1
ENSG00000151806	4	44680444	44702943	34	4	50	2.0479	0.020284	GUF1
ENSG00000124785	6	5998232	6007200	24	4	50	2.0464	0.020359	NRN1
ENSG00000140263	15	45315302	45369383	117	16	50	2.0453	0.020412	SORD
ENSG00000174456	12	110465872	110511491	88	14	50	2.0447	0.020444	C12orf76
ENSG00000148291	9	136223428	136228045	13	3	50	2.0424	0.020554	SURF2
ENSG00000149541	11	62382768	62389647	5	1	50	2.0421	0.02057	B3GAT3
ENSG00000170516	4	46736844	46911252	332	19	50	2.0398	0.020685	COX7B2
ENSG00000186452	12	51236703	51281667	128	9	50	2.0389	0.020732	TMPRSS12
ENSG00000164815	7	103766788	103848495	218	16	50	2.0356	0.020893	ORC5
ENSG00000070601	9	37650997	37746901	342	34	50	2.0342	0.020968	FRMPD1
ENSG00000205221	2	36923833	37041935	419	53	50	2.0341	0.020972	VIT
ENSG00000035499	5	59892739	59996017	183	19	50	2.0323	0.021061	DEPDC1B
ENSG00000028203	12	95611522	95696566	255	19	50	2.0312	0.021117	VEZT
ENSG00000067606	1	1981909	2116834	359	22	50	2.0299	0.021183	PRKCZ
ENSG00000235098	1	1353800	1357149	7	2	50	2.0293	0.021215	ANKRD65
ENSG00000175894	21	45917775	46131495	828	52	50	2.0271	0.021325	TSPEAR
ENSG00000120658	13	43787654	44361044	1326	67	50	2.027	0.021333	ENOX1
ENSG00000104976	19	7985201	7988135	6	3	50	2.0235	0.02151	SNAPC2
ENSG00000187170	1	152680636	152681967	4	2	50	2.0235	0.021512	LCE4A
ENSG00000175592	11	65659520	65668044	20	5	50	2.023	0.021537	FOSL1
ENSG00000138190	10	94590935	94819250	519	21	50	2.0221	0.021583	EXOC6
ENSG00000174279	2	176942200	176948641	9	3	50	2.0219	0.021592	EVX2
ENSG00000204928	5	145239296	145252531	32	10	50	2.0196	0.021714	GRXCR2
ENSG00000106479	7	149535456	149564568	49	9	50	2.0191	0.021738	ZNF862
ENSG00000110427	11	33563618	33695648	260	21	50	2.0181	0.021788	KIAA1549L
ENSG00000136813	9	114122972	114247025	239	20	50	2.0176	0.021816	KIAA0368
ENSG00000109113	17	27041299	27045447	3	2	50	2.0164	0.021879	RAB34
ENSG00000032389	2	3192696	3381653	651	27	50	2.0155	0.021928	TSSC1
ENSG00000172638	11	65633912	65641063	13	2	50	2.0128	0.022065	EFEMP2
ENSG00000143036	1	95285898	95360802	276	40	50	2.0123	0.022093	SLC44A3
ENSG00000127129	1	41944446	41950344	16	4	50	2.0122	0.0221	EDN2
ENSG00000169302	5	146614526	146767415	610	39	50	2.0103	0.0222	STK32A
ENSG00000212122	5	112768251	112770728	15	4	50	2.0091	0.022265	TSSK1B
ENSG00000198231	17	61850963	61896677	83	6	50	2.0068	0.022387	DDX42
ENSG00000198242	17	27046411	27051377	3	2	50	2.0057	0.022444	RPL23A
ENSG00000143768	1	226124298	226129189	6	3	50	2.005	0.02248	LEFTY2
ENSG00000141720	17	36921942	36956379	72	13	50	2.0043	0.022519
ENSG00000101746	18	31431064	31804916	683	45	50	2.0043	0.02252	NOL4
ENSG00000133401	5	31639517	32111037	1810	189	50	2.0035	0.02256	PDZD2
ENSG00000135776	1	229652329	229694442	63	6	50	2.0026	0.022608	ABCB10
ENSG00000172901	5	115298151	115363316	306	28	50	2.0025	0.022614	AQPEP
ENSG00000053501	19	17326155	17330638	6	3	50	2.0019	0.022645	USE1
ENSG00000256053	14	104029299	104073860	106	11	50	1.9984	0.022838	APOPT1
ENSG00000117305	1	24128375	24165110	43	4	50	1.9977	0.022874	HMGCL
ENSG00000134982	5	112043195	112181936	288	17	50	1.9976	0.02288	APC
ENSG00000134684	1	33240840	33283754	71	8	50	1.9971	0.022909	YARS
ENSG00000121988	2	135894486	136288806	575	12	50	1.9958	0.022981	ZRANB3
ENSG00000206073	18	61304493	61311532	4	2	50	1.9937	0.023094	SERPINB4
ENSG00000176619	19	2427636	2456994	103	12	50	1.9933	0.023112	LMNB2
ENSG00000047936	6	117609463	117747018	419	40	50	1.9922	0.023177	ROS1
ENSG00000137449	4	15004298	15071777	150	17	50	1.9886	0.023372	CPEB2
ENSG00000198477	22	22838767	22863505	67	6	50	1.9885	0.02338
ENSG00000140455	15	63796793	63886839	208	18	50	1.9868	0.02347	USP3
ENSG00000214029	12	133694740	133707059	38	7	50	1.9854	0.023549	ZNF891
ENSG00000108588	17	61822610	61853711	63	5	50	1.9796	0.023875	CCDC47
ENSG00000171680	1	6526152	6580121	134	21	50	1.9791	0.023902	PLEKHG5
ENSG00000203727	6	147830063	148058683	964	62	50	1.9788	0.023918	SAMD5
ENSG00000188280	22	20692438	20716938	7	2	50	1.9771	0.024016	FAM230A
ENSG00000090382	12	69742121	69748014	19	6	50	1.9741	0.024186	LYZ
ENSG00000185262	17	74261283	74267375	17	5	50	1.9716	0.02433	UBALD2
ENSG00000121005	8	75896750	75946793	154	18	50	1.9712	0.02435	CRISPLD1
ENSG00000197632	18	61538926	61571124	115	3	50	1.9699	0.024424	SERPINB2
ENSG00000205832	16	4606491	4650715	84	11	50	1.9691	0.024468	C16orf96
ENSG00000162191	11	62443970	62446567	1	1	50	1.9688	0.02449	UBXN1
ENSG00000101230	20	13202418	13281298	326	44	50	1.9681	0.024526	ISM1
ENSG00000180872	6	50011288	50016364	15	5	50	1.9678	0.024546	DEFB112
ENSG00000163347	3	190023490	190040264	81	17	50	1.9669	0.024595	CLDN1
ENSG00000214265	15	25200181	25245423	102	11	50	1.9666	0.024617	SNURF
ENSG00000104980	19	7991603	8008805	65	6	50	1.9666	0.024617	TIMM44
ENSG00000138459	3	112280556	112304424	61	6	50	1.9648	0.02472	SLC35A5
ENSG00000187957	2	230222345	230579274	1193	92	50	1.9644	0.02474	DNER
ENSG00000196388	17	4891425	4900905	23	6	50	1.9643	0.024747	INCA1
ENSG00000121211	4	154265801	154336270	186	18	50	1.9638	0.024775	MND1
ENSG00000172296	20	12989627	13147411	735	48	50	1.9628	0.024836	SPTLC3
ENSG00000188243	13	76099350	76123575	75	12	50	1.9622	0.024867	COMMD6
ENSG00000155265	10	99609996	99631337	37	6	50	1.9616	0.024902	GOLGA7B
ENSG00000112303	6	133065009	133084598	75	16	50	1.9606	0.024964	VNN2
ENSG00000116455	1	111982512	111991998	13	3	50	1.9599	0.025002	WDR77
ENSG00000173267	10	88718375	88723017	19	4	50	1.9591	0.02505	SNCG
ENSG00000077092	3	25215823	25639423	1610	88	50	1.9576	0.025139	RARB
ENSG00000144810	3	99357319	99518070	337	27	50	1.9574	0.025152	COL8A1
ENSG00000124784	6	7389729	7418270	64	8	50	1.9552	0.025281	RIOK1
ENSG00000141642	18	48494361	48514491	20	5	50	1.9536	0.025376	ELAC1
ENSG00000177234	10	122357721	122359629	7	3	50	1.9515	0.025498	LINC01561
ENSG00000134627	11	94277006	94354587	190	22	50	1.9508	0.025538	PIWIL4
ENSG00000005020	7	26706681	27034858	792	18	50	1.9504	0.025564	SKAP2
ENSG00000180525	10	695888	711109	20	4	50	1.9502	0.025576	PRR26
ENSG00000241123	21	45999332	46000481	7	2	50	1.9484	0.025686	KRTAP10-5
ENSG00000268964	19	53547991	53554329	10	3	50	1.9433	0.025988	ERVV-2
ENSG00000198870	9	136243117	136271220	83	5	50	1.9426	0.026032	STKLD1
ENSG00000167772	19	8428173	8439257	22	6	50	1.9418	0.02608	ANGPTL4
ENSG00000012660	6	53132196	53213947	204	11	50	1.9415	0.026096	ELOVL5
ENSG00000067182	12	6437923	6451280	23	5	50	1.9411	0.026126	TNFRSF1A
ENSG00000121903	1	33938246	33962107	50	6	50	1.9405	0.02616	ZSCAN20
ENSG00000160209	21	45138975	45182188	124	23	50	1.9403	0.026169	PDXK
ENSG00000132554	8	100973164	101143496	264	18	50	1.939	0.026254	RGS22
ENSG00000114315	3	193853934	193856521	3	1	50	1.9381	0.026308	HES1
ENSG00000126215	14	104163946	104181841	30	7	50	1.9378	0.026325	XRCC3
ENSG00000166250	11	122943035	123065989	477	41	50	1.935	0.026493	CLMP
ENSG00000166558	16	84043272	84076241	317	45	50	1.9349	0.026504	SLC38A8
ENSG00000116120	2	223435255	223521056	184	20	50	1.9348	0.026505	FARSB
ENSG00000140557	15	92937058	93011958	215	24	50	1.9347	0.026513	ST8SIA2
ENSG00000166510	18	52568740	52626739	122	14	50	1.9344	0.026532	CCDC68
ENSG00000154764	3	13857755	13921618	210	32	50	1.9331	0.026609	WNT7A
ENSG00000101605	18	3066805	3220106	574	59	50	1.932	0.026682	MYOM1
ENSG00000198168	11	22835345	22851845	22	4	50	1.9307	0.026763	SVIP
ENSG00000181656	1	101003693	101007574	8	3	50	1.9302	0.02679	GPR88
ENSG00000229086	21	34537776	34542541	15	7	50	1.929	0.026864	LINC01548
ENSG00000162688	1	100315640	100389579	235	20	50	1.9272	0.026979	AGL
ENSG00000163930	3	52435029	52444366	5	2	50	1.9265	0.027024	BAP1
ENSG00000139354	12	100967461	101022064	122	12	50	1.9258	0.027067	GAS2L3
ENSG00000198915	10	43689983	43762367	218	22	50	1.9254	0.027089	RASGEF1A
ENSG00000181752	11	55926870	55927793	1	1	50	1.9254	0.02709	OR8K5
ENSG00000181785	11	55797895	55798869	5	1	50	1.9246	0.027139	OR5AS1
ENSG00000100697	14	95552565	95624347	81	11	50	1.9246	0.027141	DICER1
ENSG00000164211	5	110831731	110848288	22	6	50	1.9235	0.027206	STARD4
ENSG00000188770	1	203463271	203477992	51	9	50	1.9234	0.027213	OPTC
ENSG00000254772	11	62327073	62342401	18	2	50	1.9226	0.027262	EEF1G
ENSG00000109101	17	26833261	26865914	72	10	50	1.9214	0.027338	FOXN1
ENSG00000172232	19	825097	832017	27	6	50	1.9213	0.027345	AZU1
ENSG00000112851	5	65222303	65378377	156	16	50	1.9211	0.027357	ERBB2IP
ENSG00000181767	11	55872519	55873457	9	2	50	1.9209	0.027373	OR8H2
ENSG00000063515	22	19136089	19137796	5	1	50	1.9208	0.027379	GSC2
ENSG00000120952	1	12916941	12921764	22	3	50	1.9204	0.027402	PRAMEF2
ENSG00000204103	20	39314488	39317880	2	1	50	1.9192	0.02748	MAFB
ENSG00000139437	12	110338069	110421646	154	14	50	1.9152	0.027735	TCHP
ENSG00000150455	11	126152960	126168740	51	12	50	1.915	0.027743	TIRAP
ENSG00000114742	3	39093489	39138155	106	14	50	1.9141	0.027803	WDR48
ENSG00000132323	2	239079042	239112370	126	13	50	1.9138	0.027825	ILKAP
ENSG00000148300	9	136271186	136283164	54	4	50	1.9132	0.027859	REXO4
ENSG00000213999	19	19256377	19303400	183	14	50	1.9123	0.027922	MEF2B
ENSG00000174970	11	55734975	55735990	11	1	50	1.9118	0.027953	OR10AG1
ENSG00000132600	16	68344877	68392466	125	12	50	1.9114	0.027977	PRMT7
ENSG00000173894	17	77751931	77761782	23	11	50	1.9095	0.028099	CBX2
ENSG00000174937	11	56236964	56238014	4	2	50	1.9084	0.028168	OR5M3
ENSG00000213995	13	111267881	111292340	104	8	50	1.9078	0.028208	CARKD
ENSG00000128731	15	28356186	28567298	136	7	50	1.9077	0.028212	HERC2
ENSG00000141448	18	19749404	19782491	34	14	50	1.9063	0.028306	GATA6
ENSG00000215475	13	46354405	46425871	236	27	50	1.9051	0.028383	SIAH3
ENSG00000196409	9	40760700	40836415	1	1	50	1.9048	0.0284
ENSG00000188107	6	64429876	66417118	5430	114	50	1.9047	0.028412	EYS
ENSG00000172154	11	55860753	55861762	4	1	50	1.9034	0.028494	OR8I2
ENSG00000104889	19	12917394	12924452	29	5	50	1.9034	0.028494	RNASEH2A
ENSG00000196990	9	136444079	136451319	1	1	50	1.8981	0.02884	FAM163B
ENSG00000157103	3	11034410	11080933	149	35	50	1.8975	0.028882	SLC6A1
ENSG00000134108	3	5163905	5222596	139	10	50	1.8972	0.028899	ARL8B
ENSG00000106799	9	101866320	101916474	82	9	50	1.895	0.029046	TGFBR1
ENSG00000154556	4	186506598	186877806	1517	122	50	1.8938	0.029125	SORBS2
ENSG00000266173	17	61780192	61819330	79	7	50	1.8935	0.029147	STRADA
ENSG00000010282	3	42734155	42744319	18	4	50	1.8932	0.029164	HHATL
ENSG00000172489	11	56019676	56020698	1	1	50	1.8928	0.02919	OR5T3
ENSG00000141076	16	69165194	69265033	158	19	50	1.8925	0.029209	CIRH1A
ENSG00000131558	7	132937829	133751342	1298	29	50	1.8924	0.029221	EXOC4
ENSG00000138356	2	201450591	201541787	283	29	50	1.8921	0.029236	AOX1
ENSG00000184979	22	18632666	18660164	79	9	50	1.8917	0.029267	USP18
ENSG00000135324	6	84743475	84800600	134	12	50	1.8886	0.02947	MRAP2
ENSG00000172803	11	65601112	65624367	27	8	50	1.8885	0.02948	SNX32
ENSG00000158014	1	26363743	26372624	19	3	50	1.8865	0.029612	SLC30A2
ENSG00000122735	9	34457412	34520982	102	15	50	1.8862	0.029633	DNAI1
ENSG00000262874	19	51891543	51893828	17	1	50	1.8861	0.029642	C19orf84
ENSG00000168214	4	26165077	26436541	444	48	50	1.8852	0.0297	RBPJ
ENSG00000156414	14	104394799	104519004	356	14	50	1.8846	0.029739	TDRD9
ENSG00000128965	15	41245160	41248710	6	3	50	1.8842	0.029766	CHAC1
ENSG00000163206	1	152850793	152857523	4	2	50	1.882	0.029919	SMCP
ENSG00000142173	21	47518011	47552763	159	19	50	1.8816	0.029942	COL6A2
ENSG00000059769	9	114393632	114432508	143	17	50	1.8816	0.029948	DNAJC25
ENSG00000091640	17	4862521	4871167	20	9	50	1.8797	0.030077	SPAG7
ENSG00000167815	19	12907634	12912694	14	3	50	1.8791	0.030114	PRDX2
ENSG00000121966	2	136871919	136875735	6	3	50	1.8787	0.030145	CXCR4
ENSG00000135426	12	55341802	55378530	167	8	50	1.8776	0.030217	TESPA1
ENSG00000125482	9	135251008	135282209	65	9	50	1.8767	0.030278	TTF1
ENSG00000066455	14	93260576	93306308	151	11	50	1.8767	0.030281	GOLGA5
ENSG00000170502	4	88343734	88380606	87	12	50	1.8753	0.030375	NUDT9
ENSG00000164040	4	129190397	129209984	21	5	50	1.8752	0.030381	PGRMC2
ENSG00000174013	3	196295482	196315930	43	8	50	1.875	0.030396	FBXO45
ENSG00000221914	8	26149007	26230196	179	27	50	1.8749	0.030403	PPP2R2A
ENSG00000205544	17	7306294	7307456	4	2	50	1.8748	0.03041	TMEM256
ENSG00000169218	1	38076951	38100595	63	11	50	1.8748	0.030412	RSPO1
ENSG00000129250	17	4901243	4931696	74	14	50	1.8745	0.030429	KIF1C
ENSG00000151914	6	56322785	56819426	863	24	50	1.8734	0.030505	DST
ENSG00000198965	1	158449668	158450675	4	2	50	1.8721	0.030599	OR10R2
ENSG00000165119	9	86582998	86595569	17	5	50	1.872	0.030606	HNRNPK
ENSG00000099260	1	100111499	100160097	125	16	50	1.8713	0.030652	PALMD
ENSG00000121058	17	55015548	55038415	55	13	50	1.8711	0.030666	COIL
ENSG00000143217	1	161040785	161059389	36	10	50	1.8688	0.030828	PVRL4
ENSG00000041802	3	194361517	194393206	143	10	50	1.8676	0.030906	LSG1
ENSG00000142556	19	52516018	52533493	41	8	50	1.8665	0.030983	ZNF614
ENSG00000129535	14	24549316	24584223	48	13	50	1.8661	0.031011	NRL
ENSG00000165120	7	129847700	129856683	16	4	50	1.8657	0.031041	SSMEM1
ENSG00000255508	11	62327075	62359003	26	3	50	1.8656	0.031049	RP11-864I4.1
ENSG00000168781	15	43825660	43882430	30	5	50	1.8642	0.031149	PPIP5K1
ENSG00000155846	5	149109861	149234585	387	38	50	1.8638	0.031177	PPARGC1B
ENSG00000150401	13	114110134	114145267	72	11	50	1.8635	0.031194	DCUN1D2
ENSG00000185022	22	38597889	38612518	30	4	50	1.8633	0.031207	MAFF
ENSG00000077147	10	98277866	98347209	155	12	50	1.8631	0.031221	TM9SF3
ENSG00000176566	8	88882973	88886296	4	2	50	1.8627	0.031254	DCAF4L2
ENSG00000155640	10	98741041	98745582	5	3	50	1.8622	0.031285	C10orf12
ENSG00000006016	19	18683030	18718551	107	14	50	1.8618	0.031313	CRLF1
ENSG00000204922	11	62437745	62441159	7	1	50	1.8612	0.031359	UQCC3
ENSG00000156966	2	232260254	232265875	10	3	50	1.8605	0.031406	B3GNT7
ENSG00000197410	4	155153399	155412930	679	46	50	1.8604	0.031415	DCHS2
ENSG00000254585	15	23888691	23891175	3	1	50	1.8597	0.031467	MAGEL2
ENSG00000156869	1	100174259	100232187	212	8	50	1.8595	0.031478	FRRS1
ENSG00000114279	3	191857184	192485553	1663	132	50	1.8581	0.031574	FGF12
ENSG00000147570	8	66933795	67012751	220	30	50	1.858	0.031582	DNAJC5B
ENSG00000062582	7	43906157	43909492	4	1	50	1.8571	0.031645	MRPS24
ENSG00000164129	4	164265091	164273086	21	4	50	1.8569	0.031664	NPY5R
ENSG00000164287	5	54408799	54469005	128	12	50	1.8563	0.031707	CDC20B
ENSG00000131669	9	95883771	95896570	47	10	50	1.856	0.031729	NINJ1
ENSG00000174672	11	1411129	1483919	328	27	50	1.8557	0.03175	BRSK2
ENSG00000164576	5	153825517	153840614	26	13	50	1.8555	0.031763	SAP30L
ENSG00000197912	16	89557325	89624176	211	10	50	1.854	0.031869	SPG7
ENSG00000148303	9	136215069	136218281	8	1	50	1.8536	0.031901	RPL7A
ENSG00000181761	11	55889849	55890787	12	2	50	1.8531	0.031934	OR8H3
ENSG00000115875	2	38970741	38978636	6	2	50	1.8528	0.031954	SRSF7
ENSG00000234602	5	54515442	54523143	16	3	50	1.8528	0.031957	MCIDAS
ENSG00000206203	22	19118321	19120134	5	1	50	1.851	0.032086	TSSK2
ENSG00000135842	1	184759858	184943682	350	22	50	1.8509	0.032094	FAM129A
ENSG00000125845	20	6748311	6760927	29	8	50	1.8504	0.032127	BMP2
ENSG00000168490	8	22077222	22089854	37	11	50	1.8497	0.032181	PHYHIP
ENSG00000106992	9	130628759	130640022	30	10	50	1.8488	0.032243	AK1
ENSG00000100505	14	51441980	51562779	453	40	50	1.8486	0.032258	TRIM9
ENSG00000108592	17	61896793	61907372	20	3	50	1.8485	0.032264	FTSJ3
ENSG00000171824	1	11126675	11159938	87	5	50	1.8481	0.032293	EXOSC10
ENSG00000171819	1	11249398	11256038	13	2	50	1.8481	0.032295	ANGPTL7
ENSG00000182934	11	126132814	126139039	15	4	50	1.8459	0.032453	SRPR
ENSG00000182871	21	46825052	46933634	495	36	50	1.8452	0.032505	COL18A1
ENSG00000108840	17	42154114	42201070	74	8	50	1.8451	0.032509	HDAC5
ENSG00000213578	15	75118888	75124141	7	3	50	1.8447	0.032544	CPLX3
ENSG00000214756	11	62432781	62435968	4	2	50	1.8446	0.032548	METTL12
ENSG00000167822	11	55904247	55905194	5	2	50	1.8443	0.032569	OR8J3
ENSG00000115350	2	75185619	75197255	28	7	50	1.8441	0.032587	POLE4
ENSG00000087269	4	2939660	2965112	61	9	50	1.844	0.032595	NOP14
ENSG00000087191	17	61904512	61909379	9	2	50	1.8433	0.032642	PSMC5
ENSG00000143851	1	202116141	202130716	39	14	50	1.8431	0.03266	PTPN7
ENSG00000087087	7	100472733	100486285	28	6	50	1.8409	0.032819	SRRT
ENSG00000109654	4	154073494	154260472	460	49	50	1.8401	0.032879	TRIM2
ENSG00000184108	4	189060573	189068897	74	13	50	1.8388	0.032969	TRIML1
ENSG00000148248	9	136228325	136242970	34	6	50	1.8382	0.033017	SURF4
ENSG00000108255	17	27573881	27581512	16	4	50	1.8375	0.033072	CRYBA1
ENSG00000012048	17	41196312	41277500	156	5	50	1.8374	0.033077	BRCA1
ENSG00000198856	4	109571740	109588976	46	3	50	1.8372	0.033091	OSTC
ENSG00000173110	1	161494036	161496681	8	3	50	1.8359	0.033184	HSPA6
ENSG00000109466	4	166128770	166244308	250	20	50	1.8357	0.0332	KLHL2
ENSG00000204414	17	61986957	61996198	19	4	50	1.8355	0.033218	CSHL1
ENSG00000076003	2	136597196	136633996	42	7	50	1.8345	0.033292	MCM6
ENSG00000110911	12	51373184	51422349	117	10	50	1.8343	0.033308	SLC11A2
ENSG00000163106	4	95219686	95264027	80	7	50	1.8342	0.033309	HPGDS
ENSG00000169733	17	80005778	80009707	16	2	50	1.834	0.033326	RFNG
ENSG00000179403	1	1370241	1378262	13	3	50	1.8339	0.033332	VWA1
ENSG00000179262	19	13056669	13064456	12	6	50	1.8336	0.033354	RAD23A
ENSG00000123338	12	54891495	54937726	99	25	50	1.8333	0.033381	NCKAP1L
ENSG00000071203	11	60260251	60274903	59	3	50	1.832	0.033475	MS4A12
ENSG00000110042	11	58938903	58976060	58	10	50	1.832	0.033476	DTX4
ENSG00000162576	1	1288069	1297157	23	4	50	1.8318	0.033487	MXRA8
ENSG00000171487	19	56511092	56573179	422	57	50	1.8274	0.033817	NLRP5
ENSG00000179163	1	24171567	24194784	34	5	50	1.827	0.033852	FUCA1
ENSG00000121964	2	144695635	145090135	471	34	50	1.8254	0.033969	GTDC1
ENSG00000135318	6	86159809	86205500	63	11	50	1.8226	0.034184	NT5E
ENSG00000140948	16	87439852	87525651	308	13	50	1.8197	0.034399	ZCCHC14
ENSG00000178919	9	100615536	100618986	17	3	50	1.8191	0.034447	FOXE1
ENSG00000255103	1	39876151	39882154	9	3	50	1.8178	0.034546
ENSG00000090447	16	4307187	4323076	22	4	50	1.8174	0.034579	TFAP4
ENSG00000131584	1	1227756	1244989	42	7	50	1.8165	0.03465	ACAP3
ENSG00000108828	17	41166622	41177140	10	2	50	1.8163	0.034659	VAT1
ENSG00000007038	16	2867164	2876305	16	3	50	1.8162	0.03467	PRSS21
ENSG00000198003	19	11531272	11546603	20	5	50	1.8161	0.034676	CCDC151
ENSG00000124177	20	40030741	40247133	455	24	50	1.8159	0.034696	CHD6
ENSG00000136155	13	78109809	78219398	266	22	50	1.8153	0.034742	SCEL
ENSG00000170801	4	8271492	8308838	147	16	50	1.8145	0.034798	HTRA3
ENSG00000142082	11	215458	236931	112	10	50	1.8143	0.034814	SIRT3
ENSG00000162194	11	62430287	62439727	16	3	50	1.8108	0.035085	LBHD1
ENSG00000101363	20	35918041	35945663	40	8	50	1.8105	0.035111	MANBAL
ENSG00000110148	11	6280966	6293357	58	9	50	1.8104	0.035117	CCKBR
ENSG00000120896	8	22402499	22433301	63	19	50	1.8098	0.035162	SORBS3
ENSG00000120709	5	137667624	137685416	33	8	50	1.8097	0.035173	FAM53C
ENSG00000074706	6	154475631	154677926	690	58	50	1.8092	0.03521	IPCEF1
ENSG00000066135	1	44115829	44171186	74	10	50	1.8088	0.035238	KDM4A
ENSG00000171530	5	76986991	77164604	599	34	50	1.8088	0.035244	TBCA
ENSG00000141646	18	48494410	48611415	107	8	50	1.8086	0.035256	SMAD4
ENSG00000177842	3	40547483	40560227	13	3	50	1.8077	0.035326	ZNF620
ENSG00000128908	15	41271078	41408552	205	16	50	1.8074	0.035351	INO80
ENSG00000156411	14	104378625	104394606	54	5	50	1.8072	0.035363	C14orf2
ENSG00000099785	19	8478154	8503901	71	15	50	1.8062	0.035441	2023-03-02
ENSG00000113272	5	157158205	157168456	41	8	50	1.805	0.035536	THG1L
ENSG00000237289	15	43885252	43897099	16	2	50	1.8045	0.03558	CKMT1B
ENSG00000140265	15	43650370	43663223	24	4	50	1.8035	0.035657	ZSCAN29
ENSG00000160606	17	27051366	27054953	7	3	50	1.8033	0.035671	TLCD1
ENSG00000196236	22	41253081	41363838	79	13	50	1.8032	0.035677	XPNPEP3
ENSG00000133398	5	6371994	6378707	18	4	50	1.8027	0.035719	MED10
ENSG00000167524	17	26934982	26941218	5	3	50	1.8022	0.035757	SGK494
ENSG00000108294	17	36908989	36920484	28	9	50	1.8008	0.035863
ENSG00000184922	17	43298811	43324687	46	7	50	1.8003	0.035905	FMNL1
ENSG00000214140	17	74523668	74549660	49	6	50	1.7981	0.036081	PRCD
ENSG00000198663	6	36839646	36896740	153	13	50	1.7979	0.0361	C6orf89
ENSG00000170584	5	162873532	162887146	19	5	50	1.7972	0.036154	NUDCD2
ENSG00000047188	5	112849380	112930982	307	14	50	1.7956	0.03628	YTHDC2
ENSG00000112984	5	137514408	137523404	10	5	50	1.7938	0.03642	KIF20A
ENSG00000099800	19	2425622	2427892	10	4	50	1.7928	0.036506	TIMM13
ENSG00000161544	17	74523438	74547257	43	5	50	1.7897	0.036754	CYGB
ENSG00000145675	5	67511548	67597649	194	34	50	1.7895	0.036763	PIK3R1
ENSG00000196116	9	100174232	100258407	152	14	50	1.7886	0.036837	TDRD7
ENSG00000134398	16	23701647	23724821	48	13	50	1.7869	0.036976	ERN2
ENSG00000100336	22	36585172	36600886	100	11	50	1.7864	0.037014	APOL4
ENSG00000196335	7	23749786	23872132	379	22	50	1.7861	0.037043	STK31
ENSG00000130956	9	99212483	99253618	70	7	50	1.7852	0.037111	HABP4
ENSG00000185614	3	49840687	49842463	1	1	50	1.7828	0.03731	FAM212A
ENSG00000179841	14	64932217	64941221	10	4	50	1.7824	0.037343	AKAP5
ENSG00000158553	6	27253682	27279949	90	16	50	1.7822	0.037361	POM121L2
ENSG00000168356	3	38887260	38992052	209	19	50	1.7799	0.037544	SCN11A
ENSG00000181856	17	7184986	7191576	8	3	50	1.7789	0.037625	SLC2A4
ENSG00000139287	12	72332626	72580398	591	29	50	1.7787	0.037647	TPH2
ENSG00000109158	4	46920917	46996424	222	19	50	1.7785	0.03766	GABRA4
ENSG00000007866	6	35441374	35464853	41	15	50	1.7781	0.037691	TEAD3
ENSG00000173011	4	7043626	7059679	47	9	50	1.7778	0.037721	TADA2B
ENSG00000125409	17	15207128	15244958	104	13	50	1.7774	0.037753	TEKT3
ENSG00000036565	8	20002366	20040717	169	19	50	1.777	0.037786	SLC18A1
ENSG00000181904	5	134181370	134195427	11	6	50	1.7755	0.037908	C5orf24
ENSG00000089225	12	114791736	114846247	141	25	50	1.7754	0.037913	TBX5
ENSG00000146904	7	143087382	143105985	44	13	50	1.7747	0.03797	EPHA1
ENSG00000160207	21	44949072	45079374	214	12	50	1.7743	0.038004	HSF2BP
ENSG00000105793	7	89964537	90020769	177	15	50	1.7737	0.03806	GTPBP10
ENSG00000006432	14	71189243	71276251	282	21	50	1.7728	0.038127	MAP3K9
ENSG00000071626	19	1407568	1435719	39	8	50	1.7723	0.038169	DAZAP1
ENSG00000186153	16	78133310	79246564	6378	345	50	1.7721	0.038187	WWOX
ENSG00000243444	9	112403068	112713755	1145	73	50	1.7713	0.038257	PALM2
ENSG00000164053	3	48488114	48507115	17	3	50	1.7701	0.038357	ATRIP
ENSG00000187175	21	46101491	46102078	5	2	50	1.769	0.038444	KRTAP12-1
ENSG00000182257	22	46445358	46450024	10	3	50	1.7688	0.038467	PRR34
ENSG00000157870	1	2517930	2522908	7	2	50	1.7687	0.038476	FAM213B
ENSG00000117114	1	81771845	82458120	2078	146	50	1.7685	0.038485	LPHN2
ENSG00000148734	10	72007085	72043432	128	22	50	1.7685	0.038487	NPFFR1
ENSG00000180263	12	95470525	95611258	408	26	50	1.7662	0.038681	FGD6
ENSG00000176771	2	133429374	134326034	2167	150	50	1.7662	0.038684	NCKAP5
ENSG00000115850	2	136545410	136594750	93	11	50	1.7647	0.038809	LCT
ENSG00000057149	18	61322431	61329197	12	4	50	1.7647	0.038809	SERPINB3
ENSG00000033178	4	68478370	68566897	254	11	50	1.7644	0.038832	UBA6
ENSG00000158985	5	130581186	130734140	162	11	50	1.7637	0.03889	CDC42SE2
ENSG00000075884	2	143848931	144525921	1429	83	50	1.7635	0.038907	ARHGAP15
ENSG00000088826	20	4101627	4168394	299	35	50	1.763	0.038946	SMOX
ENSG00000107959	10	3179920	3215003	163	18	50	1.763	0.038954	PITRM1
ENSG00000223501	6	33218049	33239824	52	7	50	1.7621	0.039026	VPS52
ENSG00000242485	1	1337288	1342693	12	4	50	1.7598	0.039223	MRPL20
ENSG00000182004	1	203830731	203839678	32	5	50	1.7596	0.039239	SNRPE
ENSG00000256235	5	150157508	150176296	61	6	50	1.7588	0.039305	SMIM3
ENSG00000144848	3	112251356	112280893	86	7	50	1.7562	0.039528	ATG3
ENSG00000205212	17	20739760	20799453	86	15	50	1.7561	0.039532	CCDC144NL
ENSG00000160214	21	45209394	45225174	74	8	50	1.7547	0.039654	RRP1
ENSG00000151012	4	139085251	139163503	194	20	50	1.7541	0.039711	SLC7A11
ENSG00000131469	17	41150290	41154976	7	2	50	1.7532	0.039785	RPL27
ENSG00000132963	13	29233241	29253062	44	6	50	1.7531	0.039793	POMP
ENSG00000151743	12	31824071	31882108	116	20	50	1.7531	0.039794	AMN1
ENSG00000100300	22	43547520	43559248	28	4	50	1.7524	0.039856	TSPO
ENSG00000149133	11	55761157	55762101	6	2	50	1.7503	0.040032	OR5F1
ENSG00000127252	3	192958914	192995527	73	7	50	1.7499	0.040065	HRASLS
ENSG00000004866	7	116593292	116870157	372	41	50	1.7487	0.040168	ST7
ENSG00000137393	6	18368779	18469105	450	34	50	1.748	0.040234	RNF144B
ENSG00000145335	4	90645250	90759466	363	21	50	1.7469	0.040331	SNCA
ENSG00000157107	5	72251808	72386349	203	13	50	1.7463	0.040383	FCHO2
ENSG00000150527	14	39734488	39856156	270	16	50	1.7453	0.040462	CTAGE5
ENSG00000157954	7	5229819	5273457	152	23	50	1.7451	0.040487	WIPI2
ENSG00000185090	1	38259474	38266809	5	2	50	1.7449	0.040503	MANEAL
ENSG00000073861	17	45810610	45823485	42	9	50	1.7441	0.040573	TBX21
ENSG00000164970	9	34398182	34458568	138	17	50	1.7422	0.040736	FAM219A
ENSG00000071909	2	171034655	171511681	1560	137	50	1.742	0.040756	MYO3B
ENSG00000133065	1	205758221	205782876	53	11	50	1.742	0.040757	SLC41A1
ENSG00000156017	9	77595936	77643339	87	13	50	1.7418	0.040774	C9orf41
ENSG00000131398	19	50815194	50836772	58	14	50	1.741	0.040844	KCNC3
ENSG00000123739	4	110631145	110651233	27	6	50	1.739	0.041021	PLA2G12A
ENSG00000147573	8	67039131	67087720	98	9	50	1.7378	0.041121	TRIM55
ENSG00000003987	8	17155539	17271037	550	38	50	1.7377	0.041133	MTMR7
ENSG00000100380	22	41220539	41253026	36	6	50	1.7371	0.041182	ST13
ENSG00000197363	8	146024261	146036554	21	6	50	1.7361	0.041276	ZNF517
ENSG00000172757	11	65590493	65629497	66	12	50	1.7348	0.041385	CFL1
ENSG00000168026	3	39149152	39180394	87	9	50	1.7348	0.04139	TTC21A
ENSG00000157992	2	27665233	27669348	3	1	50	1.7338	0.041479	KRTCAP3
ENSG00000173258	9	114287439	114340124	150	22	50	1.7338	0.041481	ZNF483
ENSG00000125207	12	130822432	130857182	98	15	50	1.7337	0.041482	PIWIL1
ENSG00000100373	22	45680863	45691755	38	8	50	1.7325	0.041595	UPK3A
ENSG00000198346	19	53970989	54006950	177	29	50	1.7315	0.041677	ZNF813
ENSG00000117280	1	205737114	205744588	27	7	50	1.7314	0.041693	RAB29
ENSG00000174453	2	215275789	215443683	383	25	50	1.7309	0.041734	VWC2L
ENSG00000178297	19	2389769	2426237	206	20	50	1.7307	0.041751	TMPRSS9
ENSG00000119335	9	131445703	131458679	5	3	50	1.7306	0.04176	SET
ENSG00000160654	11	118215059	118225876	18	4	50	1.7304	0.041783	CD3G
ENSG00000171316	8	61591337	61779465	302	12	50	1.7295	0.041857	CHD7
ENSG00000204385	6	31830969	31846823	62	11	50	1.7279	0.042005	SLC44A4
ENSG00000136487	17	61957578	61959295	1	1	50	1.7275	0.04204	GH2
ENSG00000108256	17	27582854	27621136	77	10	50	1.727	0.04208	NUFIP2
ENSG00000108604	17	61909444	61920425	17	2	50	1.7249	0.042272	SMARCD2
ENSG00000130299	19	17445729	17453544	27	5	50	1.724	0.042358	GTPBP3
ENSG00000224051	1	1260136	1264277	11	2	50	1.7239	0.042362	CPTP
ENSG00000156689	11	58601542	58671688	308	8	50	1.7239	0.042364	GLYATL2
ENSG00000134419	16	18792617	18801705	7	2	50	1.7231	0.042433	RPS15A
ENSG00000196363	9	137000487	137025093	145	13	50	1.7211	0.042619	WDR5
ENSG00000162928	2	61244360	61279125	51	10	50	1.7204	0.042684	PEX13
ENSG00000172845	2	174771187	174830430	175	19	50	1.719	0.042807	SP3
ENSG00000134905	13	111293759	111365950	287	15	50	1.7185	0.042854	CARS2
ENSG00000163281	4	44684217	44728612	86	6	50	1.7171	0.042984	GNPDA2
ENSG00000163050	1	227085237	227175246	191	36	50	1.7166	0.043022	ADCK3
ENSG00000107731	10	72972327	73062621	311	35	50	1.7166	0.04303	UNC5B
ENSG00000110400	11	119494120	119599794	231	30	50	1.7156	0.043114	PVRL1
ENSG00000171133	9	114089763	114090800	2	1	50	1.7155	0.043127	OR2K2
ENSG00000105856	7	106809406	106842974	53	5	50	1.7155	0.04313	HBP1
ENSG00000132958	13	19997017	20110903	200	14	50	1.7154	0.043136	TPTE2
ENSG00000160284	21	47581062	47604390	158	13	50	1.7152	0.043155	SPATC1L
ENSG00000264813	17	61562184	61599209	84	7	50	1.7151	0.043162	CTD-2501B8.1
ENSG00000181693	11	56057529	56058566	4	2	50	1.7149	0.043186	OR8H1
ENSG00000139734	13	60239717	60738121	1065	28	50	1.7143	0.043236	DIAPH3
ENSG00000156509	8	101145588	101158028	20	3	50	1.714	0.04326	FBXO43
ENSG00000185880	15	45021186	45060027	121	10	50	1.7139	0.043278	TRIM69
ENSG00000089775	14	64915824	64971931	112	9	50	1.7125	0.0434	ZBTB25
ENSG00000148153	9	115446206	115480516	63	7	50	1.7112	0.043525	INIP
ENSG00000155621	9	74526426	74600970	82	14	50	1.7104	0.043596	C9orf85
ENSG00000180104	5	443273	472052	109	12	50	1.7101	0.043624	EXOC3
ENSG00000153531	13	114076260	114107839	105	23	50	1.7093	0.0437	ADPRHL1
ENSG00000050426	12	51441745	51454207	34	5	50	1.708	0.043819	LETMD1
ENSG00000198863	17	41132582	41145707	10	3	50	1.7078	0.043835	RUNDC1
ENSG00000159640	17	61554422	61599205	95	9	50	1.7076	0.043851	ACE
ENSG00000240386	1	152748848	152749445	2	1	50	1.7071	0.043906	LCE1F
ENSG00000000938	1	27938575	27961788	39	9	50	1.7061	0.043995	FGR
ENSG00000159650	3	126200124	126236616	147	29	50	1.7055	0.044048	UROC1
ENSG00000169718	17	80015382	80023763	16	5	50	1.7046	0.044137	DUS1L
ENSG00000125246	13	100258919	100549387	749	76	50	1.7044	0.044155	CLYBL
ENSG00000186638	9	34252379	34329198	150	14	50	1.7039	0.044197	KIF24
ENSG00000149489	11	62379194	62382592	6	2	50	1.7037	0.044219	ROM1
ENSG00000167014	15	45248900	45271427	70	6	50	1.7029	0.044291	C15orf43
ENSG00000196914	11	120207787	120360645	245	15	50	1.7021	0.044372	ARHGEF12
ENSG00000107771	10	86088342	86278273	517	17	50	1.7007	0.044502	CCSER2
ENSG00000126214	14	104028233	104167888	314	17	50	1.7005	0.044521	KLC1
ENSG00000172500	11	65651212	65656010	8	2	50	1.6998	0.044586	FIBP
ENSG00000106631	7	44178463	44180931	10	4	50	1.6993	0.044633	MYL7
ENSG00000127603	1	39546988	39952849	674	27	50	1.6989	0.044674	MACF1
ENSG00000078177	4	40058446	40159872	234	25	50	1.6979	0.044762	N4BP2
ENSG00000166938	15	66585555	66626236	103	17	50	1.6977	0.044782	DIS3L
ENSG00000149480	11	62360686	62369312	11	2	50	1.6975	0.044803	MTA2
ENSG00000137252	6	55039050	55147418	312	19	50	1.6967	0.044877	HCRTR2
ENSG00000130783	12	123258874	123312075	165	14	50	1.6966	0.044886	CCDC62
ENSG00000189139	14	44973545	44976482	9	3	50	1.6966	0.044887	FSCB
ENSG00000100908	14	24608174	24610797	4	2	50	1.6949	0.045043	EMC9
ENSG00000143155	1	168148171	168169950	60	7	50	1.6948	0.045055	TIPRL
ENSG00000157045	16	15131710	15149921	40	5	50	1.694	0.045129	NTAN1
ENSG00000144642	3	29322473	30051886	2636	143	50	1.6939	0.045146	RBMS3
ENSG00000087085	7	100487615	100494594	16	6	50	1.6931	0.045217	ACHE
ENSG00000175866	17	79008948	79091232	356	42	50	1.6931	0.045218	BAIAP2
ENSG00000114026	3	9791628	9829903	71	11	50	1.6921	0.045309	OGG1
ENSG00000112531	6	163835032	163999628	315	16	50	1.6919	0.045332	QKI
ENSG00000119457	9	115641200	115653193	20	5	50	1.69	0.045517	SLC46A2
ENSG00000164309	5	78985700	79096063	321	33	50	1.6897	0.045542	CMYA5
ENSG00000136352	14	36985602	36990354	5	2	50	1.6885	0.045657	NKX2-1
ENSG00000228278	9	117092149	117095532	5	2	50	1.6882	0.045682	ORM2
ENSG00000111536	12	68595131	68619601	61	11	50	1.6881	0.045699	IL26
ENSG00000174446	15	66782473	66790151	14	5	50	1.688	0.04571	SNAPC5
ENSG00000160323	9	136279478	136324508	130	17	50	1.6879	0.045719	ADAMTS13
ENSG00000169230	5	176730775	176733960	9	4	50	1.6867	0.045826	PRELID1
ENSG00000108296	17	36956687	36981734	59	10	50	1.6861	0.04589
ENSG00000163104	4	95128762	95212443	162	10	50	1.6861	0.045891	SMARCAD1
ENSG00000184517	16	75182390	75206134	107	10	50	1.6859	0.045907	ZFP1
ENSG00000069275	1	205681947	205719404	75	15	50	1.6854	0.045958	NUCKS1
ENSG00000162636	1	109102711	109187522	125	6	50	1.6837	0.04612	FAM102B
ENSG00000116731	1	14026693	14151574	309	26	50	1.6831	0.046173	PRDM2
ENSG00000163694	4	40425272	40632892	584	84	50	1.6824	0.046244	RBM47
ENSG00000078070	3	182733006	182833863	196	15	50	1.6824	0.04625	MCCC1
ENSG00000144857	3	112929850	113006303	251	36	50	1.6821	0.046274	BOC
ENSG00000169228	5	176728199	176730745	5	3	50	1.6821	0.046276	RAB24
ENSG00000137948	1	92414928	92479983	174	12	50	1.682	0.046285	BRDT
ENSG00000170248	3	33839844	33911194	220	11	50	1.6817	0.046318	PDCD6IP
ENSG00000179142	8	143991975	143999259	29	4	50	1.6807	0.046411	CYP11B2
ENSG00000184845	5	174867042	174871211	6	2	50	1.6801	0.046466	DRD1
ENSG00000118785	4	88896819	88904562	22	7	50	1.6799	0.046488	SPP1
ENSG00000121335	12	11544476	11653975	351	21	50	1.6799	0.046492	PRB2
ENSG00000162383	1	53552855	53608289	268	28	50	1.6794	0.046536	SLC1A7
ENSG00000001460	1	24683489	24743424	150	15	50	1.6784	0.046638	STPG1
ENSG00000244752	22	25615489	25627836	41	11	50	1.6763	0.046837	CRYBB2
ENSG00000171722	1	162342993	162346660	16	6	50	1.6757	0.046899	C1orf111
ENSG00000144224	2	136499189	136542625	52	8	50	1.6756	0.04691	UBXN4
ENSG00000124198	20	47538427	47653230	225	15	50	1.6754	0.046933	ARFGEF2
ENSG00000167741	17	4460222	4464113	11	4	50	1.675	0.046964	GGT6
ENSG00000149016	11	62342517	62359649	8	2	50	1.6745	0.047017	TUT1
ENSG00000113368	5	126112315	126172712	168	21	50	1.6729	0.047177	LMNB1
ENSG00000011478	19	46195741	46207247	26	9	50	1.6728	0.047185	QPCTL
ENSG00000148948	11	40135753	41481323	3437	163	50	1.6727	0.047189	LRRC4C
ENSG00000112562	6	168841831	169073984	833	66	50	1.6724	0.047227	SMOC2
ENSG00000012124	19	35810164	35838258	104	28	50	1.6723	0.047234	CD22
ENSG00000163879	1	38022520	38032458	27	6	50	1.6722	0.047244	DNALI1
ENSG00000111653	12	6759446	6772314	20	5	50	1.6721	0.047253	ING4
ENSG00000163202	1	152551857	152552980	2	1	50	1.6719	0.047275	LCE3D
ENSG00000161179	22	21982378	21984353	4	2	50	1.6718	0.047284	YDJC
ENSG00000142182	21	45666222	45682099	57	15	50	1.6718	0.047286	DNMT3L
ENSG00000185305	5	53179775	53606412	1207	81	50	1.6702	0.047444	ARL15
ENSG00000091536	17	18012020	18083116	133	17	50	1.6694	0.047514	MYO15A
ENSG00000100387	22	41347351	41369313	16	4	50	1.6688	0.047577	RBX1
ENSG00000013725	11	60739115	60787849	178	32	50	1.6684	0.047614	CD6
ENSG00000170385	1	211744910	211752084	11	3	50	1.6681	0.047648	SLC30A1
ENSG00000151893	10	120433679	120514761	201	20	50	1.6678	0.047682	CACUL1
ENSG00000144306	2	175260458	175294303	98	6	50	1.6677	0.047684	SCRN3
ENSG00000138814	4	101944566	102269435	689	42	50	1.6677	0.047689	PPP3CA
ENSG00000107362	9	74477368	74525847	30	4	50	1.6675	0.04771	ABHD17B
ENSG00000130714	9	134378289	134399193	85	6	50	1.6673	0.047729	POMT1
ENSG00000171557	4	155525286	155534119	5	2	50	1.6672	0.047734	FGG
ENSG00000170340	2	62423248	62451866	44	9	50	1.6663	0.047828	B3GNT2
ENSG00000008311	7	121715701	121784334	120	15	50	1.666	0.047854	AASS
ENSG00000100811	14	100704635	100749129	92	9	50	1.6659	0.047867	YY1
ENSG00000266967	17	41102543	41116515	11	3	50	1.6658	0.047877	AARSD1
ENSG00000163239	1	154474695	154520623	149	9	50	1.6651	0.047943	TDRD10
ENSG00000213347	5	176728462	176739758	23	8	50	1.6651	0.047948	MXD3
ENSG00000128606	7	102553438	102585396	41	7	50	1.6646	0.047992	LRRC17
ENSG00000139174	12	42852140	42984157	378	36	50	1.6646	0.048001	PRICKLE1
ENSG00000158008	1	26346375	26362955	24	6	50	1.6637	0.048083	EXTL1
ENSG00000102445	13	46916139	47012325	158	9	50	1.663	0.048156	KIAA0226L
ENSG00000129214	17	7517382	7536700	40	10	50	1.6627	0.048182	SHBG
ENSG00000256229	19	20278037	20311299	104	7	50	1.6626	0.048198	ZNF486
ENSG00000104755	8	39601254	39695808	190	20	50	1.662	0.048257	ADAM2
ENSG00000069248	1	229577045	229644103	131	6	50	1.6615	0.048302	NUP133
ENSG00000163788	3	43328004	43466256	153	20	50	1.661	0.048358	SNRK
ENSG00000160087	1	1189289	1209265	40	6	50	1.6608	0.048382	UBE2J2
ENSG00000119640	14	75519924	75536186	24	3	50	1.6607	0.048391	ACYP1
ENSG00000186970	21	31812597	31813070	3	2	50	1.6606	0.048397	KRTAP15-1
ENSG00000158445	20	47980414	48099184	373	36	50	1.66	0.048457	KCNB1
ENSG00000106991	9	130577291	130617035	68	14	50	1.6598	0.048481	ENG
ENSG00000184486	6	99282580	99286660	5	2	50	1.6595	0.048505	POU3F2
ENSG00000067113	5	54720682	54830878	223	8	50	1.6591	0.048551	PPAP2A
ENSG00000120471	11	128804626	128813040	34	12	50	1.6588	0.048574	TP53AIP1
ENSG00000033800	15	68346517	68483096	140	15	50	1.6583	0.048628	PIAS1
ENSG00000075975	3	12598513	12625212	57	8	50	1.6564	0.048817	MKRN2
ENSG00000204642	6	29690552	29706305	143	13	50	1.6557	0.048894	HLA-F
ENSG00000197555	14	71787166	72207946	512	24	50	1.6553	0.048933	SIPA1L1
ENSG00000188554	17	41322498	41363708	74	3	50	1.6549	0.048977	NBR1
ENSG00000213281	1	115247090	115259515	13	3	50	1.6541	0.049051	NRAS
ENSG00000132938	13	29598748	30077892	1605	81	50	1.6534	0.049128	MTUS2
ENSG00000116459	1	111991486	112005395	25	5	50	1.6533	0.049134	ATP5F1
ENSG00000120256	6	150139934	150186199	72	4	50	1.6531	0.049151	LRP11
ENSG00000109775	4	186320694	186347139	69	11	50	1.6531	0.049153	UFSP2
ENSG00000138592	15	50716577	50793280	224	16	50	1.6519	0.049279	USP8
ENSG00000160994	19	15121556	15134081	87	17	50	1.6516	0.049308	CCDC105
ENSG00000129245	17	7494548	7518189	37	8	50	1.651	0.049374	FXR2
ENSG00000051620	6	138724668	138743334	42	8	50	1.6505	0.049417	HEBP2
ENSG00000070729	16	57917503	58005020	289	44	50	1.6502	0.049447	CNGB1
ENSG00000151702	11	128556430	128683162	399	55	50	1.65	0.049467	FLI1
ENSG00000172748	8	182137	197342	39	8	50	1.6491	0.049561	ZNF596
ENSG00000169032	15	66679155	66784650	274	17	50	1.6486	0.049617	MAP2K1
ENSG00000237441	6	33259431	33267101	4	2	50	1.6473	0.049743	RGL2
ENSG00000226288	11	4608021	4609135	2	1	50	1.6469	0.049793	OR52I2
ENSG00000103512	16	14927538	14990017	5	3	50	1.6468	0.049797	NOMO1
ENSG00000184575	12	64798130	64844907	60	9	50	1.6468	0.049799	XPOT
ENSG00000125434	17	8191081	8198661	13	6	50	1.6465	0.049826	SLC25A35
ENSG00000166145	15	41136216	41150405	38	5	50	1.6461	0.049876	SPINT1

## Sheet: eTable 8
eTable 8. Comparison between IMSGC 2019 non-MHC, autosomal MS Risk GWAS SNPs and Brain Volume (BV) change GWAS results
			MS Risk GWAS SNPsa				BV Change GWAS Results
SNP	CHR	BP	A1_IMSGC	A2_IMSGC	OR_IMSGC	P_IMSGC	A1_PBVC	A2_PBVC	BETA_PBVC	P_PBVC	Proximal Gene(s)
rs3809627	16	30103160	A	C	0.9076	3.25e-08	A	C	-0.0918	0.0007811	TBX6
rs74449127	1	101290432	A	G	1.2177	1.36e-14	G	A	0.0784	0.01463	VCAM1(dist=85831),EXTL2(dist=47496)
rs58166386	19	16559421	G	A	1.095	2.54e-07	G	A	-0.0661	0.02516	EPS15L1
rs4808760	19	18301979	G	C	0.8741	4.84e-13	G	C	-0.0682	0.02566	IFI30(dist=13045),MPV17L2(dist=2061)
rs57116599	2	112770799	A	G	0.8869	2.59e-09	A	G	-0.0728	0.03105	MERTK
rs72989863	4	164493807	G	A	1.0699	7.01e-05	A	G	0.0618	0.03167	MARCH1
rs1365120	11	36438075	T	C	0.8873	5.76e-06	T	C	-0.0915	0.03445	PRR5L
rs1415069	1	93426869	C	G	0.9313	0.001495	C	G	-0.0722	0.03487	FAM69A
rs28834106	19	10592144	T	C	1.1381	3.79e-11	C	T	-0.0632	0.03684	PDE4A(dist=11837),KEAP1(dist=4652)
rs1077667	19	6668972	C	T	1.164	8.37e-13	T	C	-0.0695	0.03722	TNFSF14
rs2364485	12	6514963	C	A	0.9041	5.78e-06	A	C	0.0807	0.03931	LTBR(dist=14226),CD27-AS1(dist=33204)
rs10191360	2	136884679	T	C	1.1016	3.19e-05	C	T	-0.0542	0.04462	CXCR4(dist=8954),THSD7B(dist=863783)
rs760517	22	37258986	C	T	1.0877	6.62e-06	T	C	-0.0546	0.05925	NCF4
rs2546890	5	158759900	A	G	1.1241	1.04e-12	G	A	-0.0508	0.05982	LOC285626
rs13066789	3	187987624	C	T	1.0716	3.17e-05	T	C	-0.0505	0.05997	LPP
rs7977720	12	9866349	C	T	0.903	3.96e-10	T	C	0.0497	0.06579	CLEC2D(dist=14198),CLECL1(dist=2107)
rs12211604	6	7100029	A	G	0.9111	1.86e-07	A	G	-0.0485	0.08406	LY86(dist=444813),RREB1(dist=7801)
rs13414105	2	30472442	C	A	1.105	9.4e-06	A	C	0.0622	0.0853	LBH
rs13414105	2	30472442	C	A	1.105	9.4e-06	A	C	0.0622	0.0853	LBH
rs72922276	1	65429319	G	A	1.1413	6.88e-06	A	G	-0.0862	0.08773	JAK1
rs12614091	2	204632861	A	T	1.0698	0.0007448	T	A	0.0537	0.08864	CD28(dist=29225),CTLA4(dist=99650)
rs10271373	7	138729795	C	A	0.9316	1.65e-05	C	A	-0.0455	0.08869	ZC3HAV1(NM_020119:c.*2545G>T)
rs35703946	16	86021505	G	A	1.1883	1.94e-09	A	G	0.0761	0.08912	IRF8(dist=65294),LINC01082(dist=208282)
rs7260482	19	45143942	A	C	0.9152	1.84e-06	C	A	0.0456	0.1133	IGSF23(dist=3861),PVR(dist=3156)
rs34026809	11	118480695	C	G	0.8643	2.39e-05	C	G	0.1091	0.1153	PHLDB1
rs8062446	16	57077094	T	C	1.0885	8.41e-07	T	C	-0.0428	0.1238	NLRC5
rs6427540	1	160634588	C	T	1.1225	5.76e-06	T	C	-0.0591	0.1286	SLAMF1(dist=17487),CD48(dist=13948)
rs11578655	1	101412902	T	G	0.8673	4.11e-09	G	T	0.0593	0.1358	SLC30A7
rs34947566	16	11412926	C	A	1.1412	3.96e-09	A	C	0.0544	0.1453	PRM1(dist=37734),RMI2(dist=26385)
rs12478539	2	43355324	G	C	1.1311	4.37e-11	C	G	0.0441	0.1534	LOC102723854(dist=88642),ZFP36L2(dist=94217)
rs2986736	1	6512547	T	C	0.8994	3.41e-05	C	T	-0.0448	0.1587	ESPN
rs10801908	1	117090493	C	T	1.2398	3.54e-16	T	C	0.0629	0.1658	CD58
rs2150879	17	57859210	G	A	1.1091	3.29e-10	A	G	0.0367	0.1694	VMP1
rs1399180	10	8098719	T	C	0.9245	0.0004495	C	T	0.0494	0.1797	GATA3
rs3184504	12	111884608	T	C	1.0709	3.45e-05	C	T	-0.0349	0.1895	SH2B3
rs9308424	1	212877776	A	G	0.9128	1.34e-06	A	G	0.036	0.2268	BATF3(dist=4449),NSL1(dist=21719)
rs2469434	18	67544046	T	C	0.9413	0.0003294	C	T	0.0328	0.2269	CD226
rs17780048	6	138179146	C	T	1.254	1.07e-07	T	C	0.0867	0.2315	LOC100130476
rs11809700	1	93152635	C	T	0.8655	3.51e-15	T	C	0.0339	0.2383	EVI5
rs13327021	3	27783015	C	T	0.8912	1.73e-11	T	C	0.0323	0.2393	EOMES(dist=18809),CMC1(dist=500109)
rs2836438	21	39864727	G	A	0.9053	2.71e-05	G	A	-0.0478	0.2474	ERG
rs9909593	17	37970149	A	G	0.9311	1.16e-05	G	A	0.0312	0.2487	IKZF3
rs12925972	16	79111297	C	T	1.0992	3.07e-08	C	T	-0.0317	0.2491	WWOX
rs60600003	7	37382465	T	G	0.8747	4.2e-07	G	T	0.0521	0.2539	ELMO1
rs111635774	6	14691215	C	T	1.3265	2.97e-06	T	C	0.0747	0.2577	LINC01108(dist=405530),JARID2(dist=554991)
rs11542663	6	119215402	A	C	1.0833	8.15e-06	C	A	-0.0335	0.2579	ASF1A(NM_014034:c.-176A>C)
rs2248137	20	52789743	G	C	0.894	7.81e-11	G	C	0.0316	0.2644	CYP24A1
rs6589706	11	118747813	A	G	1.088	5.88e-07	G	A	0.0298	0.2665	DDX6(dist=85841),CXCR5(dist=6662)
rs11852059	14	52306091	A	C	0.908	3.02e-06	C	A	0.0363	0.2672	FRMD6(dist=108647),GNG2(dist=20931)
rs962052	2	151644203	C	T	1.0701	0.0002103	T	C	0.0347	0.2673	LOC101929282(dist=152332),RBM43(dist=460525)
rs9900529	17	73335776	C	G	1.0994	1.11e-06	G	C	0.0332	0.276	GRB2
rs531612	11	65705432	C	T	0.9155	9.41e-08	T	C	-0.0296	0.2765	DRAP1(dist=16384),TSGA10IP(dist=7683)
rs146566517	16	11353879	C	T	0.469	1.12e-09	T	C	0.0743	0.2773	SOCS1(dist=3840),TNP2(dist=7835)
rs112741635	1	24207504	A	G	0.8105	1.01e-05	G	A	-0.0317	0.2791	CNR2
rs13385171	2	65661843	C	T	1.0724	2.42e-05	C	T	0.0301	0.2791	SPRED2(dist=2187),MIR4778(dist=923538)
rs12434551	14	69253364	A	T	1.1095	1.83e-10	T	A	0.0279	0.2914	RAD51B(dist=190626),ZFP36L1(dist=1008)
rs2590438	3	187565968	T	G	0.946	0.001052	G	T	0.0289	0.2935	BCL6(dist=102455),LPP-AS2(dist=303026)
rs6020055	20	48422095	A	G	1.2876	0.001994	G	A	0.0699	0.2937	B4GALT5(dist=91674),SLC9A8(dist=7155)
rs10230723	7	50239880	A	T	1.1073	5.84e-06	T	A	-0.0388	0.2979	C7orf72(dist=41028),IKZF1(dist=103799)
rs12971909	19	4466466	G	A	0.9175	8.98e-06	A	G	0.0318	0.3019	UBXN6(dist=8675),HDGFRP2(dist=5727)
rs4939490	11	60793651	G	C	1.1464	4.25e-15	G	C	0.03	0.3027	CD6(dist=5803),CD5(dist=76279)
rs11899404	2	12607893	T	C	0.9019	0.0007573	C	T	0.0283	0.3113	LOC100506457
rs61863928	10	64449549	G	T	1.0734	0.0002044	T	G	-0.0303	0.314	ZNF365(dist=17778),ADO(dist=114967)
rs137955	22	40291807	T	C	1.064	0.0002206	C	T	-0.0278	0.3161	ENTHD1(dist=2013),GRAP2(dist=5279)
rs6837324	4	48127262	A	G	0.9173	3.16e-07	G	A	0.0274	0.3165	TXK
rs10063294	5	35877505	A	G	0.9057	1.13e-09	A	G	0.0265	0.3186	IL7R(NM_002185:c.*917A>G)
rs12609500	19	11173928	C	T	1.0997	9.18e-07	T	C	0.0316	0.3189	SMARCA4
rs116899835	14	88523488	C	T	1.3474	2.09e-12	T	C	-0.0664	0.3201	LINC01146
rs6589939	11	122518525	A	G	0.9275	8.67e-06	G	A	0.0273	0.3239	MIR100HG(dist=444755),UBASH3B(dist=7873)
rs12365699	11	118743286	G	A	1.1546	3.15e-10	A	G	0.0363	0.3257	DDX6(dist=81314),CXCR5(dist=11189)
rs6911131	6	143865221	A	G	0.864	3.09e-05	G	A	-0.0519	0.3369	FUCA2(dist=32201),LOC285740(dist=10031)
rs112344141	1	154983036	T	G	0.9023	0.02	G	T	-0.0653	0.3369	ZBTB7B
rs11083862	19	47638539	A	T	1.106	4.07e-09	T	A	-0.0253	0.3437	SAE1
rs62420820	6	137438057	A	G	1.1471	2.5e-13	A	G	0.0284	0.3493	IL20RA(dist=71740),IL22RA2(dist=26900)
rs10951042	7	3139417	C	T	1.0817	2e-06	C	T	0.0254	0.3511	CARD11(dist=55838),LOC100129603(dist=41148)
rs4796224	17	34842521	A	G	0.9181	1.62e-07	G	A	-0.0255	0.3538	ZNHIT3(NM_001281433:c.-23A>G,NM_001281432:c.-23A>G,NM_004773:c.-23A>G,NM_001281434:c.-23A>G)
rs3737798	1	160389984	A	G	1.0911	1.4e-07	G	A	-0.0249	0.3549	VANGL2
rs2269434	11	47360412	T	C	0.9175	5.24e-07	C	T	-0.0262	0.356	MYBPC3
rs244656	5	133449827	A	T	1.1168	5.07e-06	A	T	-0.0354	0.3713	TCF7
rs9610458	22	22205353	T	C	1.121	4.57e-12	T	C	0.0249	0.3814	MAPK1
rs1800693	12	6440009	T	C	0.8808	1.02e-13	C	T	-0.0235	0.3819	TNFRSF1A
rs1801133	1	11856378	A	G	0.924	0.0002721	A	G	0.0257	0.3843	MTHFR
rs4728142	7	128573967	G	A	0.9406	0.0002585	A	G	-0.0228	0.3996	KCP(dist=23194),IRF5(dist=4024)
rs61708525	12	94661453	G	A	1.0832	1.91e-05	G	A	0.0247	0.408	PLXNC1
rs6564681	16	79652720	T	C	0.9099	1.8e-07	T	C	0.0236	0.417	MAF(dist=18098),LOC102467146(dist=102489)
rs34681760	5	6712834	C	T	1.0835	5.28e-06	C	T	0.0235	0.423	LOC100505625(dist=5010),PAPD7(dist=1884)
rs438613	3	28072086	C	T	1.148	9.43e-17	C	T	-0.0209	0.4345	EOMES(dist=307880),CMC1(dist=211038)
rs405343	16	1067832	G	T	0.8884	4.72e-08	T	G	-0.0263	0.4414	SOX8(dist=30853),SSTR5-AS1(dist=46250)
rs1250551	10	81059335	G	T	0.8907	2.66e-11	T	G	0.0215	0.4468	ZMIZ1
rs2286974	16	11114512	G	A	0.8477	2.61e-23	G	A	-0.0202	0.4646	CLEC16A
rs354033	7	149289464	G	A	1.114	1.21e-08	A	G	0.0228	0.4744	ZNF767P
rs116877451	7	50328339	A	G	1.5893	4.17e-08	G	A	0.0599	0.485	C7orf72(dist=129487),IKZF1(dist=15340)
rs62013236	15	79247482	C	T	1.1334	2.07e-06	T	C	0.0276	0.4957	CTSH(dist=10062),RASGRF1(dist=4807)
rs883871	17	38252660	G	A	0.9009	1.65e-05	A	G	-0.0249	0.5027	NR1D1
rs7975763	12	123604053	C	T	0.886	7.8e-09	T	C	-0.0205	0.5193	PITPNM2(dist=9017),MPHOSPH9(dist=36890)
rs9992763	4	109058718	T	G	0.9139	4.51e-08	T	G	-0.0169	0.5312	LEF1
rs6498163	16	11213951	T	C	0.8293	4.65e-24	T	C	0.017	0.5409	CLEC16A
rs7222450	17	43407670	A	G	1.1034	1.78e-08	A	G	0.0157	0.5613	MAP3K14(dist=13240),ARHGAP27(dist=63598)
rs34536443	19	10463118	G	C	1.3037	2.87e-07	C	G	-0.0424	0.563	TYK2
rs1076928	6	36348689	C	T	0.9266	4.22e-06	C	T	0.0152	0.5751	ETV7
rs79979643	1	32738415	G	A	0.8736	5.04e-07	A	G	-0.02	0.5776	LCK
rs9863496	3	18798848	T	C	0.9359	0.0003101	C	T	0.0172	0.578	SATB1-AS1(dist=227242),KCNH8(dist=391169)
rs1014486	3	159691112	C	T	1.1108	1.36e-10	C	T	-0.0151	0.5807	IL12A-AS1
rs9568402	13	50961957	A	T	0.911	0.00023	T	A	-0.0226	0.5877	DLEU1
rs6032662	20	44734310	C	T	1.1432	2.85e-13	T	C	-0.016	0.5914	NCOA5(dist=15730),CD40(dist=12596)
rs2726479	4	106255589	T	C	0.9238	1.18e-06	C	T	-0.0139	0.6051	TET2(dist=54629),PPA2(dist=34645)
rs28703878	8	79417222	A	G	0.8749	4.51e-10	G	A	0.016	0.6072	LOC102724874(dist=1028655),PKIA(dist=11114)
rs11125803	2	25052177	T	C	0.9271	5.98e-05	T	C	0.0161	0.6097	ADCY3
rs7731626	5	55444683	G	A	1.0974	2.85e-06	A	G	0.0147	0.6121	ANKRD55
rs983494	1	160703965	G	A	1.1061	3.88e-07	A	G	-0.0169	0.6212	CD48(dist=22324),SLAMF7(dist=4882)
rs6672420	1	25291010	T	A	0.9316	2.23e-05	T	A	0.0136	0.6231	RUNX3
rs2327586	6	135495226	T	C	1.1113	3.08e-08	T	C	0.0158	0.6235	HBS1L(dist=119190),MYB(dist=7227)
rs75937181	3	121783015	T	G	1.2386	5.76e-12	G	T	-0.0242	0.6308	CD86
rs9878602	3	71535338	T	G	1.0872	2.6e-07	G	T	0.013	0.6364	FOXP1
rs5756405	22	37310954	A	G	1.0706	2.44e-05	G	A	0.0124	0.6444	CSF2RB
rs6742	20	62374441	C	T	1.1727	1.3e-07	C	T	0.0152	0.6593	SLC2A4RG(NM_020062:c.*98C>T)
rs78727559	8	95851818	T	G	0.893	0.0008757	G	T	0.024	0.6681	INTS8
rs17741873	10	75653800	G	T	1.0931	2.15e-05	T	G	0.0146	0.6728	CAMK2G(dist=19451),C10orf55(dist=15927)
rs11919880	3	32962051	A	G	1.0732	1.97e-05	G	A	-0.0117	0.6768	TRIM71(dist=28280),CCR4(dist=31015)
rs73414214	7	105706462	C	A	1.1086	0.0003744	A	C	-0.0197	0.6869	CDHR3(dist=29585),SYPL1(dist=24352)
rs35540610	2	231121829	C	T	1.1447	2.88e-12	C	T	-0.0121	0.6888	SP140
rs735542	8	128175696	A	G	1.0881	2.66e-06	A	G	-0.0105	0.7071	PRNCR1(dist=70856),CASC19(dist=24335)
rs17051321	4	122119449	C	T	0.9097	4.95e-07	T	C	0.0116	0.7133	TNIP3
rs9591325	13	50811220	T	C	1.2366	4.16e-10	C	T	-0.0195	0.7185	DLEU1
rs1087056	10	31395761	G	A	0.9254	3.12e-06	A	G	-0.0097	0.7235	ZNF438(dist=74895),ZEB1-AS1(dist=209696)
rs1177228	2	61242410	G	A	1.1134	8.57e-09	G	A	-0.0107	0.7296	PUS10
rs11749040	5	40396425	G	A	0.8214	3.54e-17	A	G	-0.0129	0.7333	LINC00603(dist=342999),PTGER4(dist=283607)
rs61884005	11	14402930	C	G	1.1436	8.02e-08	G	C	-0.0148	0.7339	RRAS2(dist=16878),COPB1(dist=76119)
rs12622670	2	68646536	T	C	1.1127	1.04e-10	T	C	0.0082	0.7615	PLEK(dist=21951),FBXO48(dist=42969)
rs35486093	1	85729820	A	G	0.8357	1.6e-10	G	A	-0.0123	0.7658	C1orf52(dist=4465),BCL10(dist=1640)
rs1026916	17	40529835	G	A	0.8784	1.02e-13	G	A	-0.008	0.7742	STAT3
rs1465697	19	49837246	C	T	0.8831	3.48e-11	T	C	-0.0083	0.777	SLC6A16(dist=8772),CD37(dist=1431)
rs7855251	9	100868189	T	C	1.1164	4.23e-08	C	T	-0.0091	0.781	TRIM14
rs55858457	7	2443302	G	T	0.8931	1.2e-08	G	T	0.0076	0.7868	CHST12(NM_018641:c.-28973G>T)
rs9843355	3	119228508	G	A	1.1432	4.73e-10	A	G	0.0095	0.7961	TIMMDC1
rs34695601	14	76014298	T	C	1.1157	3.17e-08	C	T	-0.0086	0.7989	BATF
rs12588969	14	103230758	C	G	0.9148	1.81e-06	C	G	0.0068	0.8095	RCOR1(dist=33845),TRAF3(dist=13058)
rs10936602	3	169536637	T	C	1.1145	1.68e-08	C	T	0.0075	0.8116	LRRC34(dist=6063),LRRIQ4(dist=3073)
rs10951154	7	27135314	T	C	0.9187	0.0006862	T	C	0.009	0.8128	HOXA1
rs149114341	11	118783424	G	A	1.3559	6.5e-09	A	G	-0.0208	0.8263	BCL9L(dist=1811),UPK2(dist=43584)
rs4940730	18	56269737	A	G	1.0254	0.1291	G	A	-0.0051	0.8517	ALPK2
rs1738074	6	159465977	T	C	0.8925	9.91e-12	C	T	-0.0051	0.8551	TAGAP(NM_152133:c.-4170A>G,NM_054114:c.-799A>G,NM_138810:c.-799A>G)
rs4409785	11	95311422	T	C	0.9137	2.09e-05	C	T	0.0056	0.8692	LOC100129203(dist=343854),FAM76B(dist=190684)
rs1323292	1	192541021	A	G	1.1316	1.4e-08	A	G	0.0061	0.8736	RGS21(dist=204607),RGS1(dist=3836)
rs72928038	6	90976768	G	A	0.8517	9.01e-11	A	G	0.005	0.8831	BACH2
rs4812772	20	42579051	C	T	1.0702	0.0002541	C	T	-0.0044	0.8866	TOX2
rs59655222	1	200875897	T	C	1.1311	3.76e-11	C	T	0.0045	0.888	C1orf106
rs2585447	20	52744437	T	C	0.9327	0.002164	C	T	-0.0051	0.8917	BCAS1(dist=57133),CYP24A1(dist=25551)
rs483180	1	120267505	G	C	0.8974	1.77e-09	G	C	-0.0041	0.8925	PHGDH
rs3923387	8	144986793	T	C	1.0732	2.35e-05	T	C	0.0037	0.894	EPPK1(dist=34161),PLEC(dist=2522)
rs17724508	16	79350204	T	C	1.2313	5.3e-08	C	T	0.0065	0.9017	WWOX(dist=103640),MAF(dist=277541)
rs140522	22	50971266	C	T	0.8953	2.85e-10	C	T	-0.0034	0.903	ODF3B
rs2317231	1	157686337	G	T	1.1058	1.9e-09	T	G	-0.0026	0.9246	FCRL3(dist=15690),FCRL2(dist=29186)
rs6738544	2	191989356	C	A	1.0684	9.49e-05	C	A	-0.0022	0.9402	STAT4
rs32658	5	118703662	G	T	0.9376	8.53e-05	T	G	0.0019	0.9457	TNFAIP8
rs6496663	15	90887584	A	C	0.9043	2.78e-08	C	A	0.002	0.9458	NGRN(dist=72141),GABARAPL3(dist=2179)
rs67111717	5	176790162	G	A	1.1003	4.96e-07	G	A	-0.0017	0.951	RGS14
rs249677	5	141539339	C	A	0.9256	8.99e-06	A	C	-0.0015	0.9563	NDFIP1(dist=5331),SPRY4(dist=150653)
rs2705616	4	87862396	G	C	0.9207	4.35e-07	G	C	-0.0014	0.9574	AFF1
rs1112718	10	94479107	A	G	1.1114	2.46e-10	G	A	0.0008	0.9783	HHEX(dist=23699),EXOC6(dist=115363)
rs6990534	8	128814091	A	G	0.8984	3.6e-09	G	A	0	0.9993	MIR1204(dist=5817),PVT1(dist=88783)
Abbreviations: A1, Allele 1 (effect allele); A2, Allele 2; BP, genomic position in base pairs; BV, brain volume; CHR, chromosome; dist, distance from closest gene(s) in base pairs; GWAS, genome-wide association study; IMSGC, International Multiple Sclerosis Genetics Consortium; MS, multiple sclerosis; P, P-value; SNP, single nucleotide polymorphism.
a MS risk GWAS SNPs are the ‘Effect’ SNPs from the 2019 IMSGC Nature Genetics paper, with marginal OR and P-values indicated. 161 of the 197 MS risk variants met the inclusion criteria (present in BV change analysis with heterogeneity I2 < 40) for comparison with BV results. SNPs are sorted by significance in BV change analysis.

## Sheet: eTable 9
eTable 9. Comparison between IMSGC 2019 non-MHC, autosomal MS Risk SNPs and T2 Lesion Volume (T2LV) change GWAS results
			MS Risk GWAS SNPsa				T2LV Change GWAS Results
SNP	CHR	BP	A1_IMSGC	A2_IMSGC	OR_IMSGC	P_IMSGC	A1_T2LV	A2_T2LV	BETA_T2LV	P_T2LV	Proximal Gene(s)
rs531612	11	65705432	C	T	0.9155	9.41e-08	T	C	0.0662	0.009082	DRAP1(dist=16384),TSGA10IP(dist=7683)
rs28703878	8	79417222	A	G	0.8749	4.51e-10	G	A	-0.0655	0.02382	LOC102724874(dist=1028655),PKIA(dist=11114)
rs6427540	1	160634588	C	T	1.1225	5.76e-06	T	C	0.0776	0.0322	SLAMF1(dist=17487),CD48(dist=13948)
rs6672420	1	25291010	T	A	0.9316	2.23e-05	T	A	0.0546	0.03355	RUNX3
rs5756405	22	37310954	A	G	1.0706	2.44e-05	G	A	0.0488	0.04991	CSF2RB
rs9610458	22	22205353	T	C	1.121	4.57e-12	T	C	-0.0502	0.05734	MAPK1
rs1800693	12	6440009	T	C	0.8808	1.02e-13	C	T	-0.0475	0.05803	TNFRSF1A
rs12133753	1	92222089	C	T	1.1329	1.92e-08	T	C	0.0654	0.06466	TGFBR3
rs12211604	6	7100029	A	G	0.9111	1.86e-07	A	G	-0.0481	0.06989	LY86(dist=444813),RREB1(dist=7801)
rs2248137	20	52789743	G	C	0.894	7.81e-11	G	C	0.048	0.07116	CYP24A1
rs12478539	2	43355324	G	C	1.1311	4.37e-11	C	G	-0.0519	0.07271	LOC102723854(dist=88642),ZFP36L2(dist=94217)
rs58166386	19	16559421	G	A	1.095	2.54e-07	G	A	0.0475	0.0846	EPS15L1
rs61863928	10	64449549	G	T	1.0734	0.0002044	T	G	0.0465	0.09648	ZNF365(dist=17778),ADO(dist=114967)
rs1077667	19	6668972	C	T	1.164	8.37e-13	T	C	0.0506	0.1018	TNFSF14
rs883871	17	38252660	G	A	0.9009	1.65e-05	A	G	-0.0551	0.1129	NR1D1
rs6589706	11	118747813	A	G	1.088	5.88e-07	G	A	0.0391	0.1164	DDX6(dist=85841),CXCR5(dist=6662)
rs10063294	5	35877505	A	G	0.9057	1.13e-09	A	G	-0.0376	0.131	IL7R(NM_002185:c.*917A>G)
rs1801133	1	11856378	A	G	0.924	0.0002721	A	G	-0.0392	0.157	MTHFR
rs35540610	2	231121829	C	T	1.1447	2.88e-12	C	T	0.0393	0.1589	SP140
rs11231749	11	64095178	C	T	1.0758	2.34e-05	C	T	-0.0374	0.1605	PRDX5(dist=5883),CCDC88B(dist=12512)
rs34536443	19	10463118	G	C	1.3037	2.87e-07	C	G	-0.0956	0.1659	TYK2
rs73414214	7	105706462	C	A	1.1086	0.0003744	A	C	0.062	0.1703	CDHR3(dist=29585),SYPL1(dist=24352)
rs7731626	5	55444683	G	A	1.0974	2.85e-06	A	G	-0.036	0.1784	ANKRD55
rs79979643	1	32738415	G	A	0.8736	5.04e-07	A	G	-0.0452	0.1807	LCK
rs1076928	6	36348689	C	T	0.9266	4.22e-06	C	T	0.0336	0.1848	ETV7
rs7222450	17	43407670	A	G	1.1034	1.78e-08	A	G	-0.0334	0.1852	MAP3K14(dist=13240),ARHGAP27(dist=63598)
rs2317231	1	157686337	G	T	1.1058	1.9e-09	T	G	-0.0329	0.2063	FCRL3(dist=15690),FCRL2(dist=29186)
rs7975763	12	123604053	C	T	0.886	7.8e-09	T	C	0.037	0.2099	PITPNM2(dist=9017),MPHOSPH9(dist=36890)
rs6880809	5	40429250	A	T	0.973	0.09169	T	A	-0.031	0.2137	LINC00603(dist=375824),PTGER4(dist=250782)
rs1250551	10	81059335	G	T	0.8907	2.66e-11	T	G	-0.0324	0.2198	ZMIZ1
rs61884005	11	14402930	C	G	1.1436	8.02e-08	G	C	-0.0497	0.2206	RRAS2(dist=16878),COPB1(dist=76119)
rs4409785	11	95311422	T	C	0.9137	2.09e-05	C	T	0.0386	0.2209	LOC100129203(dist=343854),FAM76B(dist=190684)
rs72922276	1	65429319	G	A	1.1413	6.88e-06	A	G	-0.0573	0.2239	JAK1
rs140522	22	50971266	C	T	0.8953	2.85e-10	C	T	0.0321	0.2239	ODF3B
rs6837324	4	48127262	A	G	0.9173	3.16e-07	G	A	0.0307	0.2296	TXK
rs9878602	3	71535338	T	G	1.0872	2.6e-07	G	T	0.0308	0.2297	FOXP1
rs12609500	19	11173928	C	T	1.0997	9.18e-07	T	C	0.0343	0.2459	SMARCA4
rs13414105	2	30472442	C	A	1.105	9.4e-06	A	C	0.0386	0.2545	LBH
rs13414105	2	30472442	C	A	1.105	9.4e-06	A	C	0.0386	0.2545	LBH
rs11542663	6	119215402	A	C	1.0833	8.15e-06	C	A	-0.0314	0.256	ASF1A(NM_014034:c.-176A>C)
rs1087056	10	31395761	G	A	0.9254	3.12e-06	A	G	0.029	0.2563	ZNF438(dist=74895),ZEB1-AS1(dist=209696)
rs4728142	7	128573967	G	A	0.9406	0.0002585	A	G	0.0277	0.2732	KCP(dist=23194),IRF5(dist=4024)
rs6670198	1	2520527	C	T	0.865	2.03e-16	C	T	0.0287	0.2949	FAM213B
rs2836438	21	39864727	G	A	0.9053	2.71e-05	G	A	0.0393	0.3009	ERG
rs9992763	4	109058718	T	G	0.9139	4.51e-08	T	G	0.0261	0.3021	LEF1
rs11161550	1	85682020	A	G	0.9597	0.01213	A	G	0.0251	0.3124	SYDE2(dist=15292),C1orf52(dist=33617)
rs112741635	1	24207504	A	G	0.8105	1.01e-05	G	A	-0.0274	0.3136	CNR2
rs2331964	3	121542898	C	T	1.1042	4.65e-09	C	T	0.0259	0.3215	IQCB1
rs4325907	3	101749022	T	C	0.9055	3.68e-09	T	C	-0.0247	0.3285	LOC152225(dist=32252),ZPLD1(dist=404837)
rs983494	1	160703965	G	A	1.1061	3.88e-07	A	G	0.0308	0.3328	CD48(dist=22324),SLAMF7(dist=4882)
rs11083862	19	47638539	A	T	1.106	4.07e-09	T	A	-0.0235	0.3433	SAE1
rs2705616	4	87862396	G	C	0.9207	4.35e-07	G	C	0.0236	0.3443	AFF1
rs12622670	2	68646536	T	C	1.1127	1.04e-10	T	C	-0.0233	0.3543	PLEK(dist=21951),FBXO48(dist=42969)
rs3809627	16	30103160	A	C	0.9076	3.25e-08	A	C	0.0232	0.3594	TBX6
rs11899404	2	12607893	T	C	0.9019	0.0007573	C	T	0.0235	0.3679	LOC100506457
rs2585447	20	52744437	T	C	0.9327	0.002164	C	T	0.0314	0.3724	BCAS1(dist=57133),CYP24A1(dist=25551)
rs72989863	4	164493807	G	A	1.0699	7.01e-05	A	G	0.0241	0.3737	MARCH1
rs2726479	4	106255589	T	C	0.9238	1.18e-06	C	T	-0.0225	0.3744	TET2(dist=54629),PPA2(dist=34645)
rs9909593	17	37970149	A	G	0.9311	1.16e-05	G	A	-0.0222	0.3768	IKZF3
rs28834106	19	10592144	T	C	1.1381	3.79e-11	C	T	-0.0249	0.3792	PDE4A(dist=11837),KEAP1(dist=4652)
rs9308424	1	212877776	A	G	0.9128	1.34e-06	A	G	-0.0243	0.3811	BATF3(dist=4449),NSL1(dist=21719)
rs57116599	2	112770799	A	G	0.8869	2.59e-09	A	G	-0.0275	0.387	MERTK
rs2364485	12	6514963	C	A	0.9041	5.78e-06	A	C	-0.0311	0.3956	LTBR(dist=14226),CD27-AS1(dist=33204)
rs62013236	15	79247482	C	T	1.1334	2.07e-06	T	C	-0.0319	0.3974	CTSH(dist=10062),RASGRF1(dist=4807)
rs1365120	11	36438075	T	C	0.8873	5.76e-06	T	C	0.0339	0.4029	PRR5L
rs9591325	13	50811220	T	C	1.2366	4.16e-10	C	T	0.0414	0.4113	DLEU1
rs6496663	15	90887584	A	C	0.9043	2.78e-08	C	A	0.0218	0.4236	NGRN(dist=72141),GABARAPL3(dist=2179)
rs10801908	1	117090493	C	T	1.2398	3.54e-16	T	C	0.0337	0.4285	CD58
rs6911131	6	143865221	A	G	0.864	3.09e-05	G	A	0.0394	0.4377	FUCA2(dist=32201),LOC285740(dist=10031)
rs10271373	7	138729795	C	A	0.9316	1.65e-05	C	A	-0.0193	0.4417	ZC3HAV1(NM_020119:c.*2545G>T)
rs34681760	5	6712834	C	T	1.0835	5.28e-06	C	T	-0.021	0.445	LOC100505625(dist=5010),PAPD7(dist=1884)
rs74449127	1	101290432	A	G	1.2177	1.36e-14	G	A	-0.0223	0.4496	VCAM1(dist=85831),EXTL2(dist=47496)
rs1323292	1	192541021	A	G	1.1316	1.4e-08	A	G	0.0266	0.455	RGS21(dist=204607),RGS1(dist=3836)
rs1415069	1	93426869	C	G	0.9313	0.001495	C	G	-0.0229	0.4754	FAM69A
rs483180	1	120267505	G	C	0.8974	1.77e-09	G	C	0.0202	0.4805	PHGDH
rs17051321	4	122119449	C	T	0.9097	4.95e-07	T	C	-0.021	0.4811	TNIP3
rs3737798	1	160389984	A	G	1.0911	1.4e-07	G	A	-0.0174	0.49	VANGL2
rs719316	6	16672760	T	C	1.0674	7.05e-05	T	C	-0.0172	0.4995	ATXN1
rs12971909	19	4466466	G	A	0.9175	8.98e-06	A	G	-0.0192	0.4999	UBXN6(dist=8675),HDGFRP2(dist=5727)
rs6738544	2	191989356	C	A	1.0684	9.49e-05	C	A	0.0183	0.5014	STAT4
rs72928038	6	90976768	G	A	0.8517	9.01e-11	A	G	0.0212	0.5043	BACH2
rs35703946	16	86021505	G	A	1.1883	1.94e-09	A	G	-0.0261	0.532	IRF8(dist=65294),LINC01082(dist=208282)
rs6564681	16	79652720	T	C	0.9099	1.8e-07	T	C	-0.017	0.5328	MAF(dist=18098),LOC102467146(dist=102489)
rs2269434	11	47360412	T	C	0.9175	5.24e-07	C	T	0.0158	0.5524	MYBPC3
rs2289746	3	105455955	C	T	1.0889	1.48e-06	C	T	-0.016	0.5584	CBLB
rs6032662	20	44734310	C	T	1.1432	2.85e-13	T	C	-0.0162	0.5651	NCOA5(dist=15730),CD40(dist=12596)
rs4940730	18	56269737	A	G	1.0254	0.1291	G	A	-0.0139	0.5879	ALPK2
rs1399180	10	8098719	T	C	0.9245	0.0004495	C	T	-0.0185	0.5918	GATA3
rs6589939	11	122518525	A	G	0.9275	8.67e-06	G	A	0.0138	0.5925	MIR100HG(dist=444755),UBASH3B(dist=7873)
rs17780048	6	138179146	C	T	1.254	1.07e-07	T	C	-0.0352	0.597	LOC100130476
rs56095240	11	95421830	T	A	0.8885	2.47e-05	A	T	0.0193	0.6104	LOC100129203(dist=454262),FAM76B(dist=80276)
rs78727559	8	95851818	T	G	0.893	0.0008757	G	T	-0.0255	0.6223	INTS8
rs4812772	20	42579051	C	T	1.0702	0.0002541	C	T	-0.0135	0.6337	TOX2
rs249677	5	141539339	C	A	0.9256	8.99e-06	A	C	-0.0124	0.6359	NDFIP1(dist=5331),SPRY4(dist=150653)
rs12614091	2	204632861	A	T	1.0698	0.0007448	T	A	0.0135	0.6488	CD28(dist=29225),CTLA4(dist=99650)
rs111430408	3	100848597	C	T	1.1813	2.03e-06	T	C	0.0259	0.6513	ABI3BP(dist=136263),IMPG2(dist=92793)
rs32658	5	118703662	G	T	0.9376	8.53e-05	T	G	0.0113	0.6583	TNFAIP8
rs354033	7	149289464	G	A	1.114	1.21e-08	A	G	-0.013	0.6604	ZNF767P
rs11256593	10	6117322	T	C	1.2048	6.78e-27	T	C	-0.0111	0.6705	IL2RA(dist=12989),RBM17(dist=13627)
rs11919880	3	32962051	A	G	1.0732	1.97e-05	G	A	-0.0109	0.6729	TRIM71(dist=28280),CCR4(dist=31015)
rs10230723	7	50239880	A	T	1.1073	5.84e-06	T	A	-0.0146	0.6779	C7orf72(dist=41028),IKZF1(dist=103799)
rs34026809	11	118480695	C	G	0.8643	2.39e-05	C	G	-0.0252	0.6973	PHLDB1
rs2590438	3	187565968	T	G	0.946	0.001052	G	T	-0.0099	0.6996	BCL6(dist=102455),LPP-AS2(dist=303026)
rs10245867	7	28142186	G	T	0.9393	0.00033	T	G	0.0099	0.7	JAZF1
rs4796224	17	34842521	A	G	0.9181	1.62e-07	G	A	0.0095	0.7109	ZNHIT3(NM_001281433:c.-23A>G,NM_001281432:c.-23A>G,NM_004773:c.-23A>G,NM_001281434:c.-23A>G)
rs8062446	16	57077094	T	C	1.0885	8.41e-07	T	C	0.0096	0.7113	NLRC5
rs137955	22	40291807	T	C	1.064	0.0002206	C	T	-0.0094	0.7172	ENTHD1(dist=2013),GRAP2(dist=5279)
rs112344141	1	154983036	T	G	0.9023	0.02	G	T	-0.0227	0.7229	ZBTB7B
rs17724508	16	79350204	T	C	1.2313	5.3e-08	C	T	0.017	0.7278	WWOX(dist=103640),MAF(dist=277541)
rs12365699	11	118743286	G	A	1.1546	3.15e-10	A	G	-0.0117	0.7321	DDX6(dist=81314),CXCR5(dist=11189)
rs6498163	16	11213951	T	C	0.8293	4.65e-24	T	C	-0.0087	0.7385	CLEC16A
rs1014486	3	159691112	C	T	1.1108	1.36e-10	C	T	0.0085	0.7386	IL12A-AS1
rs60600003	7	37382465	T	G	0.8747	4.2e-07	G	T	0.0138	0.7446	ELMO1
rs13066789	3	187987624	C	T	1.0716	3.17e-05	T	C	0.008	0.7534	LPP
rs7260482	19	45143942	A	C	0.9152	1.84e-06	C	A	-0.0084	0.7553	IGSF23(dist=3861),PVR(dist=3156)
rs11578655	1	101412902	T	G	0.8673	4.11e-09	G	T	0.0108	0.7713	SLC30A7
rs12147246	14	103265844	G	A	0.9054	4.29e-09	G	A	-0.0076	0.7721	TRAF3
rs735542	8	128175696	A	G	1.0881	2.66e-06	A	G	-0.0075	0.7749	PRNCR1(dist=70856),CASC19(dist=24335)
rs12722559	10	6070273	C	A	1.2494	2.53e-21	A	C	-0.0108	0.7824	IL2RA
rs12588969	14	103230758	C	G	0.9148	1.81e-06	C	G	0.0068	0.7951	RCOR1(dist=33845),TRAF3(dist=13058)
rs146566517	16	11353879	C	T	0.469	1.12e-09	T	C	-0.0165	0.7987	SOCS1(dist=3840),TNP2(dist=7835)
rs1026916	17	40529835	G	A	0.8784	1.02e-13	G	A	-0.0064	0.8049	STAT3
rs1465697	19	49837246	C	T	0.8831	3.48e-11	T	C	0.0066	0.8095	SLC6A16(dist=8772),CD37(dist=1431)
rs6533052	4	103911781	A	G	1.0668	7.7e-05	A	G	0.006	0.8114	SLC9B1
rs58394161	1	92939959	T	C	0.8425	1.25e-13	C	T	0.0076	0.8163	GFI1
rs9843355	3	119228508	G	A	1.1432	4.73e-10	A	G	-0.0077	0.8229	TIMMDC1
rs11809700	1	93152635	C	T	0.8655	3.51e-15	T	C	0.0054	0.8397	EVI5
rs10191360	2	136884679	T	C	1.1016	3.19e-05	C	T	-0.005	0.8413	CXCR4(dist=8954),THSD7B(dist=863783)
rs4939490	11	60793651	G	C	1.1464	4.25e-15	G	C	0.0052	0.8469	CD6(dist=5803),CD5(dist=76279)
rs13136820	4	40307564	C	T	1.0886	3.03e-06	T	C	0.0052	0.8485	RHOH(dist=61180),LOC101060498(dist=1638)
rs111635774	6	14691215	C	T	1.3265	2.97e-06	T	C	-0.011	0.856	LINC01108(dist=405530),JARID2(dist=554991)
rs75937181	3	121783015	T	G	1.2386	5.76e-12	G	T	0.0085	0.8567	CD86
rs7855251	9	100868189	T	C	1.1164	4.23e-08	C	T	0.0055	0.8572	TRIM14
rs35486093	1	85729820	A	G	0.8357	1.6e-10	G	A	-0.0066	0.8646	C1orf52(dist=4465),BCL10(dist=1640)
rs116877451	7	50328339	A	G	1.5893	4.17e-08	G	A	0.0135	0.8664	C7orf72(dist=129487),IKZF1(dist=15340)
rs2150879	17	57859210	G	A	1.1091	3.29e-10	A	G	0.0033	0.8959	VMP1
rs12434551	14	69253364	A	T	1.1095	1.83e-10	T	A	0.0032	0.8965	RAD51B(dist=190626),ZFP36L1(dist=1008)
rs962052	2	151644203	C	T	1.0701	0.0002103	T	C	0.0037	0.8985	LOC101929282(dist=152332),RBM43(dist=460525)
rs9568402	13	50961957	A	T	0.911	0.00023	T	A	-0.0049	0.899	DLEU1
rs149114341	11	118783424	G	A	1.3559	6.5e-09	A	G	0.0109	0.8992	BCL9L(dist=1811),UPK2(dist=43584)
rs3184504	12	111884608	T	C	1.0709	3.45e-05	C	T	-0.0031	0.9011	SH2B3
rs6990534	8	128814091	A	G	0.8984	3.6e-09	G	A	0.0028	0.9214	MIR1204(dist=5817),PVT1(dist=88783)
rs55858457	7	2443302	G	T	0.8931	1.2e-08	G	T	-0.0024	0.9272	CHST12(NM_018641:c.-28973G>T)
rs4808760	19	18301979	G	C	0.8741	4.84e-13	G	C	0.0025	0.9292	IFI30(dist=13045),MPV17L2(dist=2061)
rs6020055	20	48422095	A	G	1.2876	0.001994	G	A	0.0048	0.9373	B4GALT5(dist=91674),SLC9A8(dist=7155)
rs2286974	16	11114512	G	A	0.8477	2.61e-23	G	A	-0.0019	0.9414	CLEC16A
rs116899835	14	88523488	C	T	1.3474	2.09e-12	T	C	0.0046	0.9418	LINC01146
rs438613	3	28072086	C	T	1.148	9.43e-17	C	T	0.0018	0.9436	EOMES(dist=307880),CMC1(dist=211038)
rs631204	6	137959455	A	C	1.1194	6.45e-12	A	C	-0.0018	0.9438	OLIG3(dist=143924),LOC102723649(dist=27328)
rs9900529	17	73335776	C	G	1.0994	1.11e-06	G	C	0.002	0.9444	GRB2
rs12925972	16	79111297	C	T	1.0992	3.07e-08	C	T	-0.0017	0.9483	WWOX
rs11852059	14	52306091	A	C	0.908	3.02e-06	C	A	-0.0015	0.9608	FRMD6(dist=108647),GNG2(dist=20931)
rs10951042	7	3139417	C	T	1.0817	2e-06	C	T	-0.001	0.9693	CARD11(dist=55838),LOC100129603(dist=41148)
rs11749040	5	40396425	G	A	0.8214	3.54e-17	A	G	0.0013	0.9703	LINC00603(dist=342999),PTGER4(dist=283607)
rs11079784	17	45702280	C	T	1.1131	4.34e-11	C	T	0.0007	0.977	NPEPPS(dist=1638),KPNB1(dist=24924)
rs4262739	11	128421175	A	G	0.9351	5.37e-05	A	G	0.0007	0.9777	ETS1
rs13327021	3	27783015	C	T	0.8912	1.73e-11	T	C	-0.0005	0.9854	EOMES(dist=18809),CMC1(dist=500109)
rs9863496	3	18798848	T	C	0.9359	0.0003101	C	T	0.0005	0.9862	SATB1-AS1(dist=227242),KCNH8(dist=391169)
rs7977720	12	9866349	C	T	0.903	3.96e-10	T	C	0.0004	0.9881	CLEC2D(dist=14198),CLECL1(dist=2107)
rs34695601	14	76014298	T	C	1.1157	3.17e-08	C	T	-0.0004	0.9903	BATF
rs2327586	6	135495226	T	C	1.1113	3.08e-08	T	C	-0.0002	0.9934	HBS1L(dist=119190),MYB(dist=7227)
rs405343	16	1067832	G	T	0.8884	4.72e-08	T	G	0	0.9994	SOX8(dist=30853),SSTR5-AS1(dist=46250)
Abbreviations: A1, Allele 1 (effect allele); A2, Allele 2; BP, genomic position in base pairs; T2LV, T2 lesion volume; CHR, chromosome; dist, distance from closest gene(s) in base pairs; GWAS, genome-wide association study; IMSGC, International Multiple Sclerosis Genetics Consortium; MS, multiple sclerosis; P, P-value; SNP, single nucleotide polymorphism.
a MS risk GWAS SNPs are the ‘Effect’ SNPs from the 2019 IMSGC Nature Genetics paper, with marginal OR and P-values indicated. 162 of the 197 MS risk variants met the inclusion criteria (present in T2LV change analysis with heterogeneity I2 < 40) for comparison with T2LV results. SNPs are sorted by significance in T2LV change analysis.
